# Supplementary material for: Extracellular matrix protein-1 secretory isoform promotes ovarian cancer through increasing alternative mRNA splicing and stemness
Source: Nat Commun. 2021 Jul 9;12:4230. doi: 10.1038/s41467-021-24315-1 (PMC8270969; doi:10.1038/s41467-021-24315-1)
Supplement: Supplementary file 4 — Supplementary Data 1 [file 41467_2021_24315_MOESM4_ESM.xlsx]

## Sheet: KEGG_enrichment
Pathway_id	Pathway_name	Pathway_class	Annotated	Significant	SymbolList	Expected	classic_fisher*	FDR
hsa04060	Cytokine-cytokine receptor interaction	Signaling molecules and interaction	172	21	CXCR4,CXCL3,CCR1,CXCL2,IL1R2,TNFRSF11B,IL24,TNFRSF21,LIF,CXCL1,TNFRSF4,TNF,CSF3,CCL20,IL21R,IL1B,BMP2,IL20RB,VEGFA,IL6,CSF2	7.08836	6.06728e-06	0.00127413
hsa05134	Legionellosis	Infectious diseases: Bacterial	49	9	CXCL3,CXCL2,C3,CXCL1,TNF,CASP1,IL1B,IL6,CR1	2.01936	0.000141366	0.0148434
hsa04668	TNF signaling pathway	Signal transduction	102	13	EDN1,CXCL3,MMP3,CXCL2,ICAM1,LIF,CXCL1,PIK3R3,TNF,CCL20,IL1B,IL6,CSF2	4.20357	0.000248855	0.0174198
hsa05143	African trypanosomiasis	Infectious diseases: Parasitic	26	6	F2RL1,ICAM1,TNF,IL1B,LAMA4,IL6	1.0715	0.000525881	0.0192596
hsa04340	Hedgehog signaling pathway	Signal transduction	45	8	DHH,SMO,WNT2B,WNT5A,WNT9A,BMP2,WNT5B,WNT7B	1.85451	0.000421062	0.0192596
hsa05144	Malaria	Infectious diseases: Parasitic	36	7	PECAM1,ICAM1,TNF,CSF3,IL1B,IL6,CR1	1.48361	0.000550274	0.0192596
hsa05323	Rheumatoid arthritis	Immune diseases	72	10	MMP3,ICAM1,CXCL1,TNF,HLA-DMA,CCL20,IL1B,VEGFA,IL6,CSF2	2.96722	0.000653023	0.0195907
hsa04640	Hematopoietic cell lineage	Immune system	61	9	IL1R2,TNF,CSF3,IL1B,MME,TFRC,IL6,CR1,CSF2	2.5139	0.000776396	0.0203804
hsa05217	Basal cell carcinoma	Cancers: Specific types	51	8	SMO,WNT2B,FZD8,WNT5A,WNT9A,BMP2,WNT5B,WNT7B	2.10178	0.00100549	0.0234373
hsa04512	ECM-receptor interaction	Signaling molecules and interaction	77	10	COL1A1,ITGB4,ITGA11,SPP1,LAMA4,LAMA1,RELN,HSPG2,TNR,ITGA10	3.17328	0.00111606	0.0234373
hsa05146	Amoebiasis	Infectious diseases: Parasitic	97	11	COL1A1,IL1R2,CXCL1,PIK3R3,SERPINB2,TNF,IL1B,LAMA4,LAMA1,IL6,CSF2	3.99751	0.00197688	0.0377405
hsa04151	PI3K-Akt signaling pathway	Signal transduction	299	23	COL1A1,ITGB4,F2R,FGF18,PIK3R3,INSR,ITGA11,FGF13,EFNA1,PDGFD,SGK1,CSF3,SPP1,GNG4,PPP2R2C,LAMA4,VEGFA,LAMA1,RELN,TNR,IL6,ANGPT2,ITGA10	12.3222	0.00254802	0.0445904
hsa05332	Graft-versus-host disease	Immune diseases	27	5	KLRC1,TNF,HLA-DMA,IL1B,IL6	1.11271	0.00435886	0.0704123
hsa04066	HIF-1 signaling pathway	Signal transduction	98	10	EDN1,PFKFB2,TF,PIK3R3,SERPINE1,INSR,VEGFA,TFRC,IL6,ANGPT2	4.03872	0.00671524	0.100729
hsa04610	Complement and coagulation cascades	Immune system	59	7	C5AR1,C3,F2R,SERPINA1,SERPINE1,F3,CR1	2.43147	0.0100906	0.141269
hsa04110	Cell cycle	Cell growth and death	124	11	ESPL1,PLK1,CCNB2,CDC6,PKMYT1,DBF4,CDKN2C,ORC6,CDC20,CCNA2,CDC25A	5.11022	0.0127372	0.142282
hsa00603	Glycosphingolipid biosynthesis - globo series	Glycan biosynthesis and metabolism	12	3	B3GALNT1,ST8SIA1,FUT2	0.494537	0.0115231	0.142282
hsa05166	HTLV-I infection	Infectious diseases: Viral	244	18	IL1R2,CCNB2,TP53INP1,ICAM1,WNT2B,FZD8,MYBL2,PIK3R3,TNF,HLA-DMA,CDKN2C,WNT5A,WNT9A,WNT5B,CDC20,WNT7B,IL6,CSF2	10.0556	0.0112091	0.142282
hsa05205	Proteoglycans in cancer	Cancers: Overview	211	16	MMP2,SMO,TIMP3,FGF18,WNT2B,FZD8,PIK3R3,TNF,FGF13,WNT5A,WNT9A,HPSE,WNT5B,VEGFA,WNT7B,HSPG2	8.69561	0.0128731	0.142282
hsa04621	NOD-like receptor signaling pathway	Immune system	50	6	CXCL2,CXCL1,TNF,CASP1,IL1B,IL6	2.06057	0.0159611	0.159611
hsa05200	Pathways in cancer	Cancers: Overview	310	21	MMP2,SMO,BIRC5,FGF18,WNT2B,FZD8,PIK3R3,MECOM,JUP,FGF13,WNT5A,WNT9A,BMP2,DAPK2,LAMA4,WNT5B,VEGFA,LAMA1,WNT7B,FOXO1,IL6	12.7755	0.0159231	0.159611
hsa02010	ABC transporters	Membrane transport	41	5	ABCA3,ABCG1,ABCB1,ABCC3,ABCA2	1.68967	0.0254138	0.223157
hsa04510	Focal adhesion	Cell communication	192	14	COL1A1,ITGB4,PIK3R3,ITGA11,PDGFD,SPP1,MYLK4,LAMA4,VEGFA,LAMA1,RELN,SHC3,TNR,ITGA10	7.91259	0.0262444	0.223157
hsa04080	Neuroactive ligand-receptor interaction	Signaling molecules and interaction	174	13	NTSR1,C5AR1,CHRNA1,P2RY6,GZMA,F2RL1,F2R,GABRG1,GIPR,HTR1D,GRIN3B,GRM1,GRID1	7.17079	0.0265663	0.223157
hsa04913	Ovarian steroidogenesis	Endocrine system	41	5	HSD17B2,ALOX5,BMP6,INSR,PLA2G4C	1.68967	0.0254138	0.223157
hsa04390	Hippo signaling pathway	Signal transduction	143	11	BIRC5,WNT2B,FZD8,BMP6,SERPINE1,WNT5A,WNT9A,PPP2R2C,BMP2,WNT5B,WNT7B	5.89323	0.0330277	0.266762
hsa00250	Alanine, aspartate and glutamate metabolism	Amino acid metabolism	31	4	ASS1,ADSSL1,AGXT2,GPT	1.27755	0.0368992	0.267201
hsa05132	Salmonella infection	Infectious diseases: Bacterial	76	7	CXCL3,CXCL2,CXCL1,CASP1,IL1B,IL6,CSF2	3.13207	0.036044	0.267201
hsa04940	Type I diabetes mellitus	Endocrine and metabolic diseases	31	4	PTPRN2,TNF,HLA-DMA,IL1B	1.27755	0.0368992	0.267201
hsa00601	Glycosphingolipid biosynthesis - lacto and neolacto series	Glycan biosynthesis and metabolism	19	3	B3GNT3,ST8SIA1,FUT2	0.783017	0.0410823	0.2783
hsa05202	Transcriptional misregulation in cancer	Cancers: Overview	148	11	ERG,MMP3,IL1R2,TSPAN7,JUP,CDKN2C,SIX1,FOXO1,IL6,BCL2A1,CSF2	6.09929	0.0409175	0.2783
hsa04062	Chemokine signaling pathway	Immune system	131	10	CXCR4,CXCL3,CCR1,CXCL2,CXCL1,PIK3R3,CCL20,GNG4,ARRB1,SHC3	5.3987	0.0429144	0.281626
hsa04630	Jak-STAT signaling pathway	Signal transduction	114	9	IL24,LIF,PIK3R3,IL13RA2,CSF3,IL21R,IL20RB,IL6,CSF2	4.6981	0.0445737	0.283651
hsa05410	Hypertrophic cardiomyopathy (HCM)	Cardiovascular diseases	72	6	ITGB4,CACNA1S,TNF,ITGA11,IL6,ITGA10	2.96722	0.0750276	0.463406
hsa04976	Bile secretion	Digestive system	58	5	CA2,ABCB1,KCNN2,ABCC3,SLC27A5	2.39026	0.0892629	0.480646
hsa05142	Chagas disease (American trypanosomiasis)	Infectious diseases: Parasitic	93	7	C3,PIK3R3,SERPINE1,TNF,PPP2R2C,IL1B,IL6	3.83266	0.0877487	0.480646
hsa04916	Melanogenesis	Endocrine system	91	7	EDN1,WNT2B,FZD8,WNT5A,WNT9A,WNT5B,WNT7B	3.75024	0.0801966	0.480646
hsa05322	Systemic lupus erythematosus	Immune diseases	75	6	C3,TNF,HLA-DMA,H2AFY2,HIST2H2BF,HIST2H2BE	3.09086	0.0875505	0.480646
hsa04310	Wnt signaling pathway	Signal transduction	130	9	GPC4,DKK2,WNT2B,FZD8,WNT5A,LRP5,WNT9A,WNT5B,WNT7B	5.35749	0.0868811	0.480646
hsa04920	Adipocytokine signaling pathway	Endocrine system	63	5	PPARGC1A,TNF,PRKCQ,ACACB,CPT1A	2.59632	0.116604	0.522165
hsa05034	Alcoholism	Substance dependence	119	8	HDAC4,GRIN3B,GNG4,FOSB,H2AFY2,HIST2H2BF,SHC3,HIST2H2BE	4.90416	0.116632	0.522165
hsa04960	Aldosterone-regulated sodium reabsorption	Excretory system	30	3	PIK3R3,INSR,SGK1	1.23634	0.124325	0.522165
hsa05412	Arrhythmogenic right ventricular cardiomyopathy (ARVC)	Cardiovascular diseases	63	5	ITGB4,CACNA1S,JUP,ITGA11,ITGA10	2.59632	0.116604	0.522165
hsa00565	Ether lipid metabolism	Lipid metabolism	29	3	LPCAT2,PLA2G4C,PLA2G16	1.19513	0.11521	0.522165
hsa05140	Leishmaniasis	Infectious diseases: Parasitic	63	5	C3,TNF,HLA-DMA,IL1B,CR1	2.59632	0.116604	0.522165
hsa04670	Leukocyte transendothelial migration	Immune system	100	7	MMP2,CXCR4,PECAM1,ICAM1,PIK3R3,CLDN9,RAPGEF4	4.12114	0.117231	0.522165
hsa04064	NF-kappa B signaling pathway	Signal transduction	78	6	CXCL2,ICAM1,TNF,PRKCQ,IL1B,BCL2A1	3.21449	0.10115	0.522165
hsa05133	Pertussis	Infectious diseases: Bacterial	64	5	C3,TNF,CASP1,IL1B,IL6	2.63753	0.122503	0.522165
hsa04914	Progesterone-mediated oocyte maturation	Endocrine system	82	6	PLK1,CCNB2,PKMYT1,PIK3R3,CCNA2,CDC25A	3.37934	0.120906	0.522165
hsa05150	Staphylococcus aureus infection	Infectious diseases: Bacterial	46	4	C5AR1,C3,ICAM1,HLA-DMA	1.89573	0.119679	0.522165
hsa04360	Axon guidance	Development	122	8	L1CAM,CXCR4,UNC5B,NTN1,PLXNB1,EFNA1,SEMA3F,SEMA3B	5.02779	0.129355	0.53264
hsa04672	Intestinal immune network for IgA production	Immune system	31	3	CXCR4,HLA-DMA,IL6	1.27755	0.133692	0.539911
hsa00592	alpha-Linolenic acid metabolism	Lipid metabolism	16	2	PLA2G4C,PLA2G16	0.659383	0.139068	0.54713
hsa00640	Propanoate metabolism	Carbohydrate metabolism	32	3	ACSS3,ACAT2,ACACB	1.31877	0.143296	0.54713
hsa04726	Serotonergic synapse	Nervous system	86	6	ALOX5,CACNA1S,HTR1D,KCNN2,PLA2G4C,GNG4	3.54418	0.142424	0.54713
hsa05310	Asthma	Immune diseases	17	2	TNF,HLA-DMA	0.700594	0.153528	0.555878
hsa04950	Maturity onset diabetes of the young	Endocrine and metabolic diseases	17	2	ONECUT1,FOXA2	0.700594	0.153528	0.555878
hsa05145	Toxoplasmosis	Infectious diseases: Parasitic	107	7	ALOX5,PPIF,PIK3R3,TNF,HLA-DMA,LAMA4,LAMA1	4.40962	0.151232	0.555878
hsa00590	Arachidonic acid metabolism	Lipid metabolism	52	4	ALOX5,PLA2G4C,PLA2G16,PTGIS	2.14299	0.165145	0.587805
hsa04145	Phagosome	Transport and catabolism	131	8	C3,TUBA1C,TUBA1B,HLA-DMA,MRC2,MSR1,TFRC,COLEC12	5.3987	0.171562	0.600466
hsa05219	Bladder cancer	Cancers: Specific types	37	3	MMP2,DAPK2,VEGFA	1.52482	0.194332	0.66124
hsa04975	Fat digestion and absorption	Digestive system	20	2	ACAT2,CEL	0.824228	0.198372	0.66124
hsa04650	Natural killer cell mediated cytotoxicity	Immune system	95	6	ICAM1,PIK3R3,KLRC1,TNF,SHC3,CSF2	3.91509	0.19659	0.66124
hsa00620	Pyruvate metabolism	Carbohydrate metabolism	38	3	ACAT2,ME3,ACACB	1.56603	0.205038	0.672782
hsa05414	Dilated cardiomyopathy	Cardiovascular diseases	78	5	ITGB4,CACNA1S,TNF,ITGA11,ITGA10	3.21449	0.217825	0.700513
hsa00061	Fatty acid biosynthesis	Lipid metabolism	6	1	ACACB	0.247269	0.223246	0.700513
hsa00561	Glycerolipid metabolism	Lipid metabolism	40	3	DGKG,CEL,LPL	1.64846	0.226833	0.700513
hsa04930	Type II diabetes mellitus	Endocrine and metabolic diseases	40	3	PIK3R3,TNF,INSR	1.64846	0.226833	0.700513
hsa04623	Cytosolic DNA-sensing pathway	Immune system	41	3	CASP1,IL1B,IL6	1.68967	0.237894	0.717155
hsa04540	Gap junction	Cell communication	81	5	TUBA1C,TUBA1B,GUCY1B3,PDGFD,GRM1	3.33813	0.240737	0.717155
hsa03320	PPAR signaling pathway	Endocrine system	61	4	APOA5,LPL,CPT1A,SLC27A5	2.5139	0.242467	0.717155
hsa00232	Caffeine metabolism	Biosynthesis of other secondary metabolites	7	1	XDH	0.28848	0.255294	0.71852
hsa04664	Fc epsilon RI signaling pathway	Immune system	62	4	PIK3R3,TNF,PLA2G4C,CSF2	2.55511	0.251544	0.71852
hsa00591	Linoleic acid metabolism	Lipid metabolism	24	2	PLA2G4C,PLA2G16	0.989074	0.260036	0.71852
hsa04114	Oocyte meiosis	Cell growth and death	104	6	ESPL1,PLK1,CCNB2,PKMYT1,AURKA,CDC20	4.28599	0.257174	0.71852
hsa04620	Toll-like receptor signaling pathway	Immune system	82	5	PIK3R3,TNF,SPP1,IL1B,IL6	3.37934	0.248518	0.71852
hsa04115	p53 signaling pathway	Cell growth and death	64	4	CCNB2,RRM2,SERPINE1,GTSE1	2.63753	0.269905	0.736104
hsa05033	Nicotine addiction	Substance dependence	25	2	GABRG1,GRIN3B	1.03029	0.275554	0.741878
hsa05330	Allograft rejection	Immune diseases	26	2	TNF,HLA-DMA	1.0715	0.291057	0.74539
hsa04727	GABAergic synapse	Nervous system	66	4	GABARAP,CACNA1S,GABRG1,GNG4	2.71995	0.288495	0.74539
hsa00512	Mucin type O-Glycan biosynthesis	Glycan biosynthesis and metabolism	26	2	GALNT16,GALNT15	1.0715	0.291057	0.74539
hsa00072	Synthesis and degradation of ketone bodies	Lipid metabolism	8	1	ACAT2	0.329691	0.286026	0.74539
hsa05218	Melanoma	Cancers: Specific types	68	4	FGF18,PIK3R3,FGF13,PDGFD	2.80238	0.307261	0.777408
hsa04514	Cell adhesion molecules (CAMs)	Signaling molecules and interaction	113	6	L1CAM,PECAM1,ICAM1,VCAN,CLDN9,HLA-DMA	4.65689	0.322032	0.805081
hsa05032	Morphine addiction	Substance dependence	70	4	GABRG1,PDE10A,GNG4,ARRB1	2.8848	0.326151	0.805784
hsa04612	Antigen processing and presentation	Immune system	54	3	KLRC1,TNF,HLA-DMA	2.22542	0.3856	0.851278
hsa03410	Base excision repair	Replication and repair	33	2	NEIL3,FEN1	1.35998	0.397263	0.851278
hsa00790	Folate biosynthesis	Metabolism of cofactors and vitamins	11	1	DHFR	0.453326	0.37085	0.851278
hsa04724	Glutamatergic synapse	Nervous system	100	5	SHANK2,GRIN3B,PLA2G4C,GNG4,GRM1	4.12114	0.39544	0.851278
hsa00564	Glycerophospholipid metabolism	Lipid metabolism	75	4	DGKG,LPCAT2,PLA2G4C,PLA2G16	3.09086	0.373594	0.851278
hsa05164	Influenza A	Infectious diseases: Viral	141	7	ICAM1,PIK3R3,TNF,HLA-DMA,CASP1,IL1B,IL6	5.81081	0.362142	0.851278
hsa04910	Insulin signaling pathway	Endocrine system	123	6	PIK3R3,PPARGC1A,INSR,ACACB,SHC3,FOXO1	5.06901	0.396429	0.851278
hsa04730	Long-term depression	Nervous system	53	3	GUCY1B3,PLA2G4C,GRM1	2.18421	0.374262	0.851278
hsa03450	Non-homologous end-joining	Replication and repair	12	1	FEN1	0.494537	0.396833	0.851278
hsa04380	Osteoclast differentiation	Development	117	6	TNFRSF11B,PIK3R3,TNF,SIRPB1,FOSB,IL1B	4.82174	0.35165	0.851278
hsa05020	Prion diseases	Neurodegenerative diseases	31	2	IL1B,IL6	1.27755	0.367519	0.851278
hsa04614	Renin-angiotensin system	Endocrine system	11	1	MME	0.453326	0.37085	0.851278
hsa04270	Vascular smooth muscle contraction	Circulatory system	98	5	CACNA1S,GUCY1B3,PRKCQ,PLA2G4C,MYLK4	4.03872	0.378849	0.851278
hsa04350	TGF-beta signaling pathway	Signal transduction	78	4	BMP6,TNF,BMP2,SMAD6	3.21449	0.401982	0.85269
hsa04150	mTOR signaling pathway	Signal transduction	56	3	PIK3R3,TNF,VEGFA	2.30784	0.408127	0.857066
hsa04723	Retrograde endocannabinoid signaling	Nervous system	80	4	CACNA1S,GABRG1,GNG4,GRM1	3.29691	0.420789	0.86633
hsa05152	Tuberculosis	Infectious diseases: Bacterial	149	7	C3,TNF,HLA-DMA,MRC2,IL1B,IL6,CR1	6.1405	0.416936	0.86633
hsa05161	Hepatitis B	Infectious diseases: Viral	128	6	BIRC5,PIK3R3,TNF,CCNA2,HSPG2,IL6	5.27506	0.433692	0.881399
hsa04810	Regulation of actin cytoskeleton	Cell motility	199	9	ITGB4,F2R,FGF18,PIK3R3,ITGA11,FGF13,PDGFD,MYLK4,ITGA10	8.20107	0.436502	0.881399
hsa01210	2-Oxocarboxylic acid metabolism	Reaction module maps	17	1	GPT	0.700594	0.511572	0.889008
hsa04725	Cholinergic synapse	Nervous system	96	4	KCNQ4,CACNA1S,PIK3R3,GNG4	3.9563	0.563642	0.889008
hsa05220	Chronic myeloid leukemia	Cancers: Specific types	70	3	PIK3R3,MECOM,SHC3	2.8848	0.556199	0.889008
hsa05030	Cocaine addiction	Substance dependence	44	2	GRIN3B,FOSB	1.8133	0.547163	0.889008
hsa04915	Estrogen signaling pathway	Endocrine system	89	4	MMP2,PIK3R3,GRM1,SHC3	3.66782	0.503218	0.889008
hsa00071	Fatty acid metabolism	Lipid metabolism	43	2	ACAT2,CPT1A	1.77209	0.534636	0.889008
hsa00480	Glutathione metabolism	Metabolism of other amino acids	46	2	GCLM,RRM2	1.89573	0.571505	0.889008
hsa00532	Glycosaminoglycan biosynthesis - chondroitin sulfate / dermatan sulfate	Glycan biosynthesis and metabolism	20	1	CHST15	0.824228	0.569696	0.889008
hsa00533	Glycosaminoglycan biosynthesis - keratan sulfate	Glycan biosynthesis and metabolism	14	1	CHST1	0.57696	0.445638	0.889008
hsa00531	Glycosaminoglycan degradation	Glycan biosynthesis and metabolism	17	1	HPSE	0.700594	0.511572	0.889008
hsa00604	Glycosphingolipid biosynthesis - ganglio series	Glycan biosynthesis and metabolism	15	1	ST8SIA1	0.618171	0.468545	0.889008
hsa04911	Insulin secretion	Endocrine system	70	3	CACNA1S,KCNN2,RAPGEF4	2.8848	0.556199	0.889008
hsa04010	MAPK signaling pathway	Signal transduction	236	10	DUSP4,IL1R2,FGF18,CACNA1S,MECOM,TNF,FGF13,PLA2G4C,IL1B,ARRB1	9.7259	0.511379	0.889008
hsa04978	Mineral absorption	Digestive system	38	2	TF,SLC26A9	1.56603	0.468564	0.889008
hsa04330	Notch signaling pathway	Signal transduction	46	2	NOTCH4,MAML3	1.89573	0.571505	0.889008
hsa00670	One carbon pool by folate	Metabolism of cofactors and vitamins	17	1	DHFR	0.700594	0.511572	0.889008
hsa00511	Other glycan degradation	Glycan biosynthesis and metabolism	17	1	NEU2	0.700594	0.511572	0.889008
hsa00360	Phenylalanine metabolism	Amino acid metabolism	16	1	ALDH1A3	0.659383	0.49051	0.889008
hsa04744	Phototransduction	Sensory system	16	1	ARRB1	0.659383	0.49051	0.889008
hsa00120	Primary bile acid biosynthesis	Lipid metabolism	16	1	SLC27A5	0.659383	0.49051	0.889008
hsa04974	Protein digestion and absorption	Digestive system	67	3	COL1A1,COL18A1,MME	2.76117	0.526248	0.889008
hsa04964	Proximal tubule bicarbonate reclamation	Excretory system	15	1	CA2	0.618171	0.468545	0.889008
hsa04140	Regulation of autophagy	Transport and catabolism	20	1	GABARAP	0.824228	0.569696	0.889008
hsa00600	Sphingolipid metabolism	Lipid metabolism	40	2	NEU2,CERS4	1.64846	0.495664	0.889008
hsa00100	Steroid biosynthesis	Lipid metabolism	18	1	CEL	0.741806	0.531766	0.889008
hsa04660	T cell receptor signaling pathway	Immune system	96	4	PIK3R3,TNF,PRKCQ,CSF2	3.9563	0.563642	0.889008
hsa00900	Terpenoid backbone biosynthesis	Metabolism of terpenoids and polyketides	20	1	ACAT2	0.824228	0.569696	0.889008
hsa00350	Tyrosine metabolism	Amino acid metabolism	37	2	HGD,ALDH1A3	1.52482	0.454694	0.889008
hsa04370	VEGF signaling pathway	Signal transduction	61	3	PIK3R3,PLA2G4C,VEGFA	2.5139	0.463234	0.889008
hsa05203	Viral carcinogenesis	Cancers: Overview	172	7	HDAC4,C3,PIK3R3,HIST2H2BF,CDC20,CCNA2,HIST2H2BE	7.08836	0.56939	0.889008
hsa04977	Vitamin digestion and absorption	Digestive system	19	1	CUBN	0.783017	0.55113	0.889008
hsa00983	Drug metabolism - other enzymes	Xenobiotics biodegradation and metabolism	47	2	XDH,TK1	1.93694	0.583318	0.900711
hsa05014	Amyotrophic lateral sclerosis (ALS)	Neurodegenerative diseases	50	2	TNF,CASP1	2.06057	0.617312	0.905525
hsa00330	Arginine and proline metabolism	Amino acid metabolism	50	2	CKB,ASS1	2.06057	0.617312	0.905525
hsa00053	Ascorbate and aldarate metabolism	Carbohydrate metabolism	22	1	MIOX	0.906651	0.604566	0.905525
hsa00650	Butanoate metabolism	Carbohydrate metabolism	22	1	ACAT2	0.906651	0.604566	0.905525
hsa04020	Calcium signaling pathway	Signal transduction	154	6	NTSR1,PPIF,F2R,CACNA1S,MYLK4,GRM1	6.34656	0.615543	0.905525
hsa04320	Dorso-ventral axis formation	Development	23	1	NOTCH4	0.947863	0.620932	0.905525
hsa00630	Glyoxylate and dicarboxylate metabolism	Carbohydrate metabolism	23	1	ACAT2	0.947863	0.620932	0.905525
hsa04070	Phosphatidylinositol signaling system	Signal transduction	75	3	DGKG,PIK3R3,IMPA2	3.09086	0.60353	0.905525
hsa05221	Acute myeloid leukemia	Cancers: Specific types	55	2	PIK3R3,JUP	2.26663	0.669184	0.919011
hsa05010	Alzheimer*s disease	Neurodegenerative diseases	158	5	CACNA1S,TNF,LPL,IL1B,MME	6.51141	0.787724	0.919011
hsa05031	Amphetamine addiction	Substance dependence	58	2	GRIN3B,FOSB	2.39026	0.697502	0.919011
hsa04210	Apoptosis	Cell growth and death	82	3	PIK3R3,TNF,IL1B	3.37934	0.664003	0.919011
hsa05320	Autoimmune thyroid disease	Immune diseases	27	1	HLA-DMA	1.11271	0.679921	0.919011
hsa04662	B cell receptor signaling pathway	Immune system	69	2	PIK3R3,IFITM1	2.84359	0.784627	0.919011
hsa05100	Bacterial invasion of epithelial cells	Infectious diseases: Bacterial	69	2	PIK3R3,SHC3	2.84359	0.784627	0.919011
hsa00410	beta-Alanine metabolism	Metabolism of other amino acids	28	1	ALDH1A3	1.15392	0.693181	0.919011
hsa01230	Biosynthesis of amino acids	Reaction module maps	63	2	ASS1,GPT	2.59632	0.740232	0.919011
hsa04973	Carbohydrate digestion and absorption	Digestive system	30	1	PIK3R3	1.23634	0.718082	0.919011
hsa04966	Collecting duct acid secretion	Excretory system	24	1	CA2	0.989074	0.636623	0.919011
hsa05210	Colorectal cancer	Cancers: Specific types	61	2	BIRC5,PIK3R3	2.5139	0.723792	0.919011
hsa03030	DNA replication	Replication and repair	35	1	FEN1	1.4424	0.771881	0.919011
hsa00051	Fructose and mannose metabolism	Carbohydrate metabolism	31	1	PFKFB2	1.27755	0.729767	0.919011
hsa04971	Gastric acid secretion	Digestive system	59	2	CA2,MYLK4	2.43147	0.706487	0.919011
hsa05214	Glioma	Cancers: Specific types	59	2	PIK3R3,SHC3	2.43147	0.706487	0.919011
hsa00260	Glycine, serine and threonine metabolism	Amino acid metabolism	33	1	AGXT2	1.35998	0.751711	0.919011
hsa00010	Glycolysis / Gluconeogenesis	Carbohydrate metabolism	58	2	ALDH1A3,GALM	2.39026	0.697502	0.919011
hsa04912	GnRH signaling pathway	Endocrine system	82	3	MMP2,CACNA1S,PLA2G4C	3.37934	0.664003	0.919011
hsa05160	Hepatitis C	Infectious diseases: Viral	112	4	PIK3R3,CLDN9,TNF,PPP2R2C	4.61568	0.685177	0.919011
hsa05168	Herpes simplex infection	Infectious diseases: Viral	155	5	C3,TNF,HLA-DMA,IL1B,IL6	6.38777	0.773521	0.919011
hsa00340	Histidine metabolism	Amino acid metabolism	25	1	ALDH1A3	1.03029	0.651667	0.919011
hsa00562	Inositol phosphate metabolism	Carbohydrate metabolism	61	2	MIOX,IMPA2	2.5139	0.723792	0.919011
hsa05162	Measles	Infectious diseases: Viral	108	4	PIK3R3,PRKCQ,IL1B,IL6	4.45083	0.657157	0.919011
hsa05212	Pancreatic cancer	Cancers: Specific types	65	2	PIK3R3,VEGFA	2.67874	0.755832	0.919011
hsa04972	Pancreatic secretion	Digestive system	66	2	CA2,CEL	2.71995	0.763326	0.919011
hsa05130	Pathogenic Escherichia coli infection	Infectious diseases: Bacterial	53	2	TUBA1C,TUBA1B	2.18421	0.649146	0.919011
hsa04917	Prolactin signaling pathway	Endocrine system	63	2	PIK3R3,SHC3	2.59632	0.740232	0.919011
hsa05215	Prostate cancer	Cancers: Specific types	84	3	PIK3R3,PDGFD,FOXO1	3.46176	0.680007	0.919011
hsa00230	Purine metabolism	Nucleotide metabolism	156	5	XDH,RRM2,PDE10A,GUCY1B3,ADSSL1	6.42898	0.778333	0.919011
hsa00240	Pyrimidine metabolism	Nucleotide metabolism	99	3	TK1,RRM2,DUT	4.07993	0.782278	0.919011
hsa05211	Renal cell carcinoma	Cancers: Specific types	64	2	PIK3R3,VEGFA	2.63753	0.748135	0.919011
hsa04970	Salivary secretion	Digestive system	62	2	CST1,GUCY1B3	2.55511	0.732118	0.919011
hsa05222	Small cell lung cancer	Cancers: Specific types	85	3	PIK3R3,LAMA4,LAMA1	3.50297	0.687796	0.919011
hsa00380	Tryptophan metabolism	Amino acid metabolism	32	1	ACAT2	1.31877	0.740971	0.919011
hsa05416	Viral myocarditis	Cardiovascular diseases	58	2	ICAM1,HLA-DMA	2.39026	0.697502	0.919011
hsa04144	Endocytosis	Transport and catabolism	189	6	CXCR4,F2R,ASAP3,ARRB1,TFRC,SMAD6	7.78896	0.799491	0.927586
hsa00310	Lysine degradation	Amino acid metabolism	40	1	ACAT2	1.64846	0.815452	0.936863
hsa00980	Metabolism of xenobiotics by cytochrome P450	Xenobiotics biodegradation and metabolism	74	2	CYP2S1,ALDH1A3	3.04965	0.816409	0.936863
hsa04146	Peroxisome	Transport and catabolism	75	2	XDH,CRAT	3.09086	0.822242	0.938428
hsa04713	Circadian entrainment	Environmental adaptation	81	2	GUCY1B3,GNG4	3.33813	0.853877	0.946931
hsa05213	Endometrial cancer	Cancers: Specific types	49	1	PIK3R3	2.01936	0.874054	0.946931
hsa04012	ErbB signaling pathway	Signal transduction	81	2	PIK3R3,SHC3	3.33813	0.853877	0.946931
hsa04666	Fc gamma R-mediated phagocytosis	Immune system	83	2	PIK3R3,ASAP3	3.42055	0.86323	0.946931
hsa04142	Lysosome	Transport and catabolism	117	3	AP1M2,LAPTM5,ABCA2	4.82174	0.867942	0.946931
hsa00510	N-Glycan biosynthesis	Glycan biosynthesis and metabolism	47	1	MGAT4A	1.93694	0.862886	0.946931
hsa04622	RIG-I-like receptor signaling pathway	Immune system	50	1	TNF	2.06057	0.879293	0.946931
hsa00140	Steroid hormone biosynthesis	Lipid metabolism	50	1	HSD17B2	2.06057	0.879293	0.946931
hsa04530	Tight junction	Cell communication	119	3	CLDN9,PRKCQ,PPP2R2C	4.90416	0.875351	0.946931
hsa00280	Valine, leucine and isoleucine degradation	Amino acid metabolism	43	1	ACAT2	1.77209	0.837507	0.946931
hsa05110	Vibrio cholerae infection	Infectious diseases: Bacterial	49	1	PDIA4	2.01936	0.874054	0.946931
hsa05223	Non-small cell lung cancer	Cancers: Specific types	52	1	PIK3R3	2.14299	0.889131	0.95264
hsa04520	Adherens junction	Cell communication	66	1	INSR	2.71995	0.93891	0.976421
hsa04260	Cardiac muscle contraction	Circulatory system	60	1	CACNA1S	2.47269	0.921116	0.976421
hsa05204	Chemical carcinogenesis	Cancers: Overview	72	1	ALDH1A3	2.96722	0.952705	0.976421
hsa04728	Dopaminergic synapse	Nervous system	113	2	GNG4,PPP2R2C	4.65689	0.951297	0.976421
hsa00982	Drug metabolism - cytochrome P450	Xenobiotics biodegradation and metabolism	67	1	ALDH1A3	2.76117	0.94146	0.976421
hsa05120	Epithelial cell signaling in Helicobacter pylori infection	Infectious diseases: Bacterial	64	1	CXCL1	2.63753	0.933474	0.976421
hsa05169	Epstein-Barr virus infection	Infectious diseases: Viral	186	4	HDAC4,ICAM1,PIK3R3,CCNA2	7.66532	0.953173	0.976421
hsa04720	Long-term potentiation	Nervous system	63	1	GRM1	2.59632	0.930578	0.976421
hsa04722	Neurotrophin signaling pathway	Nervous system	112	2	PIK3R3,SHC3	4.61568	0.949539	0.976421
hsa03015	mRNA surveillance pathway	Translation	82	1	PPP2R2C	3.37934	0.969149	0.987968
hsa05016	Huntington*s disease	Neurodegenerative diseases	176	3	PPIF,DNAH1,PPARGC1A	7.25321	0.979079	0.993268
hsa05012	Parkinson*s disease	Neurodegenerative diseases	125	1	PPIF	5.15143	0.995134	0.996555
hsa04141	Protein processing in endoplasmic reticulum	Folding, sorting and degradation	158	2	HYOU1,PDIA4	6.51141	0.990654	0.996555
hsa04120	Ubiquitin mediated proteolysis	Folding, sorting and degradation	133	1	CDC20	5.48112	0.996555	0.996555
*Two-sided Fisher exact test was used for statistical analysis
