# Supplementary material for: Extracellular matrix protein-1 secretory isoform promotes ovarian cancer through increasing alternative mRNA splicing and stemness
Source: Nat Commun. 2021 Jul 9;12:4230. doi: 10.1038/s41467-021-24315-1 (PMC8270969; doi:10.1038/s41467-021-24315-1)
Supplement: Supplementary file 5 — Supplementary Data 2 [file 41467_2021_24315_MOESM5_ESM.xlsx]

## Sheet: KEGG_enrichment
Pathway_id	Pathway_name	Pathway_class	Annotated	Significant	SymbolList	Expected	classic_fisher*	FDR
hsa04512	ECM-receptor interaction	Signaling molecules and interaction	79	12	COL1A1,ITGB4,ITGA11,HMMR,ITGB3,LAMA4,ITGB8,LAMA1,RELN,LAMA3,HSPG2,ITGA10	3.63442	0.000224555	0.0451356
hsa05144	Malaria	Infectious diseases: Parasitic	38	7	CSF3,IL18,ITGB2,TLR2,TGFB1,IL6,CR1	1.7482	0.00148358	0.0766297
hsa05410	Hypertrophic cardiomyopathy (HCM)	Cardiovascular diseases	72	10	SLC8A1,ITGB4,CACNG8,ITGA11,TPM2,ITGB3,ITGB8,TGFB1,IL6,ITGA10	3.31238	0.00152497	0.0766297
hsa04514	Cell adhesion molecules (CAMs)	Signaling molecules and interaction	117	14	ESAM,CLDN11,HLA-E,CLDN14,VCAN,CLDN9,HLA-DMA,HLA-A,NRCAM,CD22,ITGB8,ICOSLG,ITGB2,CDH4	5.38262	0.000862892	0.0766297
hsa04151	PI3K-Akt signaling pathway	Signal transduction	302	25	CREB3L1,BRCA1,COL1A1,ITGB4,LPAR5,F2R,ITGA11,FGF13,EFNA1,PDGFD,CDKN1A,CSF3,ITGB3,LAMA4,ITGB8,GNG2,TLR2,LAMA1,LPAR1,RELN,LAMA3,IL6,EPOR,ANGPT2,ITGA10	13.8936	0.00278482	0.0932913
hsa04970	Salivary secretion	Digestive system	65	9	CST4,PRKCG,CST3,CST1,GUCY1B3,FXYD2,ATP2B2,ADRA1B,KCNN4	2.99034	0.00266133	0.0932913
hsa04640	Hematopoietic cell lineage	Immune system	69	9	CD33,CSF3,CD22,ITGB3,CD9,TFRC,IL6,EPOR,CR1	3.17437	0.00402156	0.115476
hsa04390	Hippo signaling pathway	Signal transduction	148	14	ID3,SMAD3,AXIN2,ID1,TP73,BMP6,FZD7,WNT9A,BMP2,BMP4,ITGB2,TGFB1,AMOT,WNT7B	6.80878	0.00775375	0.143472
hsa05414	Dilated cardiomyopathy	Cardiovascular diseases	78	9	SLC8A1,ITGB4,CACNG8,ITGA11,TPM2,ITGB3,ITGB8,TGFB1,ITGA10	3.58841	0.00904431	0.143472
hsa05143	African trypanosomiasis	Infectious diseases: Parasitic	28	5	PRKCG,F2RL1,IL18,LAMA4,IL6	1.28815	0.00814845	0.143472
hsa04350	TGF-beta signaling pathway	Signal transduction	76	9	ID3,SMAD3,ID1,LTBP1,BMP6,BMP2,BMP4,TGFB1,RBL1	3.4964	0.00765	0.143472
hsa05217	Basal cell carcinoma	Cancers: Specific types	51	7	SMO,AXIN2,FZD7,WNT9A,BMP2,BMP4,WNT7B	2.34627	0.00819089	0.143472
hsa04360	Axon guidance	Development	121	12	CXCR4,UNC5A,SEMA3A,NTN1,PLXNB1,EFNB3,SRGAP3,EFNA1,FYN,SEMA3F,SEMA3B,SEMA3C	5.56664	0.00927931	0.143472
hsa05412	Arrhythmogenic right ventricular cardiomyopathy (ARVC)	Cardiovascular diseases	66	8	SLC8A1,ITGB4,CACNG8,JUP,ITGA11,ITGB3,ITGB8,ITGA10	3.03635	0.0101857	0.146238
hsa00590	Arachidonic acid metabolism	Lipid metabolism	57	7	GGT1,ALOX5,GPX7,PLA2G4D,PLA2G4C,PLA2G16,PTGIS	2.6223	0.0148216	0.188373
hsa05146	Amoebiasis	Infectious diseases: Parasitic	99	10	PRKCG,COL1A1,SERPINB9,LAMA4,ITGB2,TLR2,LAMA1,TGFB1,LAMA3,IL6	4.55452	0.0149949	0.188373
hsa04672	Intestinal immune network for IgA production	Immune system	35	5	CXCR4,HLA-DMA,ICOSLG,TGFB1,IL6	1.61019	0.0207432	0.219441
hsa00565	Ether lipid metabolism	Lipid metabolism	35	5	PLD1,PLA2G4D,LPCAT2,PLA2G4C,PLA2G16	1.61019	0.0207432	0.219441
hsa04670	Leukocyte transendothelial migration	Immune system	104	10	MMP2,CXCR4,PRKCG,PTK2B,ESAM,CLDN11,CLDN14,CLDN9,ITGB2,RAPGEF4	4.78455	0.0205847	0.219441
hsa05134	Legionellosis	Infectious diseases: Bacterial	49	6	CASP1,IL18,ITGB2,TLR2,IL6,CR1	2.25426	0.0237434	0.238621
hsa04080	Neuroactive ligand-receptor interaction	Signaling molecules and interaction	174	14	P2RY6,GZMA,F2RL1,F2R,GRIK4,GABRG1,GIPR,PTGFR,HTR1D,ADRA1B,S1PR5,GABRE,P2RX7,LPAR1	8.00492	0.0285983	0.269195
hsa05200	Pathways in cancer	Cancers: Overview	313	22	MMP2,PRKCG,SMO,SMAD3,AXIN2,PLD1,JUP,FZD7,FGF13,CDKN1A,WNT9A,BMP2,DAPK2,BMP4,LAMA4,RALGDS,LAMA1,TGFB1,WNT7B,LAMA3,FOXO1,IL6	14.3997	0.0294642	0.269195
hsa05202	Transcriptional misregulation in cancer	Cancers: Overview	146	12	ERG,MMP3,PLAT,TSPAN7,WT1,JUP,CDKN1A,IGFBP3,BCL6,FOXO1,IL6,BCL2A1	6.71677	0.035637	0.311436
hsa00250	Alanine, aspartate and glutamate metabolism	Amino acid metabolism	31	4	GLUL,ASS1,ADSSL1,AGXT2	1.42616	0.0518627	0.339418
hsa05332	Graft-versus-host disease	Immune diseases	30	4	HLA-E,HLA-DMA,HLA-A,IL6	1.38016	0.046796	0.339418
hsa04340	Hedgehog signaling pathway	Signal transduction	45	5	SMO,WNT9A,BMP2,BMP4,WNT7B	2.07024	0.0540368	0.339418
hsa04610	Complement and coagulation cascades	Immune system	59	6	PLAT,SERPING1,F2R,THBD,F3,CR1	2.71431	0.0525006	0.339418
hsa04145	Phagosome	Transport and catabolism	135	11	HLA-E,TUBA1B,HLA-DMA,HLA-A,MRC2,ITGB3,MARCO,ITGB2,TLR2,TFRC,COLEC12	6.21072	0.0455518	0.339418
hsa05032	Morphine addiction	Substance dependence	72	7	PRKCG,GRK5,GABRG1,PDE10A,PDE4B,GABRE,GNG2	3.31238	0.046395	0.339418
hsa04913	Ovarian steroidogenesis	Endocrine system	43	5	HSD17B2,ALOX5,BMP6,PLA2G4D,PLA2G4C	1.97823	0.0458063	0.339418
hsa04911	Insulin secretion	Endocrine system	74	7	CREB3L1,PRKCG,FXYD2,SNAP25,RIMS2,KCNN4,RAPGEF4	3.40439	0.0525139	0.339418
hsa05416	Viral myocarditis	Cardiovascular diseases	59	6	CXADR,HLA-E,HLA-DMA,FYN,HLA-A,ITGB2	2.71431	0.0525006	0.339418
hsa04510	Focal adhesion	Cell communication	194	14	PRKCG,COL1A1,ITGB4,ITGA11,PDGFD,FYN,CAV2,ITGB3,LAMA4,ITGB8,LAMA1,RELN,LAMA3,ITGA10	8.92503	0.06188	0.376906
hsa05323	Rheumatoid arthritis	Immune diseases	79	7	MMP3,HLA-DMA,IL18,ITGB2,TLR2,TGFB1,IL6	3.63442	0.0699464	0.390534
hsa00592	alpha-Linolenic acid metabolism	Lipid metabolism	21	3	PLA2G4D,PLA2G4C,PLA2G16	0.966111	0.0693996	0.390534
hsa04940	Type I diabetes mellitus	Endocrine and metabolic diseases	34	4	PTPRN2,HLA-E,HLA-DMA,HLA-A	1.56418	0.0687768	0.390534
hsa04310	Wnt signaling pathway	Signal transduction	130	10	PRKCG,DKK2,SMAD3,AXIN2,FZD7,LRP5,WNT9A,SOX17,WNT7B,SFRP1	5.98069	0.0752233	0.408645
hsa00564	Glycerophospholipid metabolism	Lipid metabolism	81	7	PLD1,GPAM,DGKD,PLA2G4D,LPCAT2,PLA2G4C,PLA2G16	3.72643	0.0777825	0.411428
hsa04612	Antigen processing and presentation	Immune system	57	5	HLA-E,CD74,CTSB,HLA-DMA,HLA-A	2.6223	0.119942	0.574006
hsa05205	Proteoglycans in cancer	Cancers: Overview	213	14	MMP2,PRKCG,SMO,TIMP3,FZD7,FGF13,CDKN1A,WNT9A,CAV2,ITGB3,TLR2,TGFB1,WNT7B,HSPG2	9.79913	0.111616	0.574006
hsa04978	Mineral absorption	Digestive system	41	4	HEPH,SLC8A1,TF,FXYD2	1.88622	0.117661	0.574006
hsa02010	ABC transporters	Membrane transport	41	4	ABCA3,ABCG1,ABCA6,ABCA7	1.88622	0.117661	0.574006
hsa00591	Linoleic acid metabolism	Lipid metabolism	28	3	PLA2G4D,PLA2G4C,PLA2G16	1.28815	0.135768	0.634634
hsa05330	Allograft rejection	Immune diseases	29	3	HLA-E,HLA-DMA,HLA-A	1.33415	0.146585	0.661
hsa05161	Hepatitis B	Infectious diseases: Viral	131	9	CREB3L1,PRKCG,PTK2B,SMAD3,CDKN1A,TLR2,TGFB1,HSPG2,IL6	6.02669	0.147985	0.661
hsa05320	Autoimmune thyroid disease	Immune diseases	30	3	HLA-E,HLA-DMA,HLA-A	1.38016	0.157672	0.682592
hsa04144	Endocytosis	Transport and catabolism	189	12	CXCR4,GRK5,SMAD3,HLA-E,F2R,PLD1,ASAP3,HLA-A,MVB12A,CAV2,TGFB1,TFRC	8.695	0.159611	0.682592
hsa05152	Tuberculosis	Infectious diseases: Bacterial	154	10	IRAK2,CD74,HLA-DMA,MRC2,IL18,ITGB2,TLR2,TGFB1,IL6,CR1	7.08482	0.170424	0.699087
hsa04066	HIF-1 signaling pathway	Signal transduction	99	7	EDN1,PRKCG,TF,CDKN1A,TFRC,IL6,ANGPT2	4.55452	0.169635	0.699087
hsa05140	Leishmaniasis	Infectious diseases: Parasitic	67	5	HLA-DMA,ITGB2,TLR2,TGFB1,CR1	3.08236	0.193879	0.704466
hsa04726	Serotonergic synapse	Nervous system	87	6	PRKCG,ALOX5,HTR1D,PLA2G4D,PLA2G4C,GNG2	4.00246	0.210129	0.704466
hsa04974	Protein digestion and absorption	Digestive system	66	5	COL1A1,SLC8A1,COL18A1,FXYD2,KCNN4	3.03635	0.185851	0.704466
hsa04973	Carbohydrate digestion and absorption	Digestive system	33	3	SLC2A5,FXYD2,AMY2B	1.51817	0.192346	0.704466
hsa04270	Vascular smooth muscle contraction	Circulatory system	105	7	PRKCG,NPR1,GUCY1B3,PLA2G4D,RAMP1,ADRA1B,PLA2G4C	4.83056	0.207786	0.704466
hsa00460	Cyanoamino acid metabolism	Metabolism of other amino acids	5	1	GGT1	0.230027	0.209885	0.704466
hsa04960	Aldosterone-regulated sodium reabsorption	Excretory system	33	3	PRKCG,FXYD2,SCNN1A	1.51817	0.192346	0.704466
hsa04668	TNF signaling pathway	Signal transduction	105	7	CREB3L1,EDN1,MMP3,JUNB,JAG1,BCL3,IL6	4.83056	0.207786	0.704466
hsa04727	GABAergic synapse	Nervous system	69	5	PRKCG,GLUL,GABRG1,GABRE,GNG2	3.17437	0.210288	0.704466
hsa00330	Arginine and proline metabolism	Amino acid metabolism	49	4	CKB,GLUL,ASS1,SAT1	2.25426	0.187066	0.704466
hsa04724	Glutamatergic synapse	Nervous system	100	7	PRKCG,GLUL,PLD1,GRIK4,PLA2G4D,PLA2G4C,GNG2	4.60053	0.175767	0.704466
hsa04744	Phototransduction	Sensory system	19	2	CNGB1,RGS9	0.874101	0.216768	0.714269
hsa05219	Bladder cancer	Cancers: Specific types	37	3	MMP2,CDKN1A,DAPK2	1.7022	0.241098	0.755087
hsa04730	Long-term depression	Nervous system	54	4	PRKCG,GUCY1B3,PLA2G4D,PLA2G4C	2.48429	0.235777	0.755087
hsa04916	Melanogenesis	Endocrine system	92	6	CREB3L1,EDN1,PRKCG,FZD7,WNT9A,WNT7B	4.23249	0.247939	0.755087
hsa05145	Toxoplasmosis	Infectious diseases: Parasitic	110	7	ALOX5,HLA-DMA,LAMA4,TLR2,LAMA1,TGFB1,LAMA3	5.06058	0.241818	0.755087
hsa00061	Fatty acid biosynthesis	Lipid metabolism	6	1	ACACB	0.276032	0.246269	0.755087
hsa04623	Cytosolic DNA-sensing pathway	Immune system	43	3	CASP1,IL18,IL6	1.97823	0.317161	0.758159
hsa00230	Purine metabolism	Nucleotide metabolism	157	9	XDH,GDA,ENTPD3,GMPR,NPR1,PDE10A,PDE4B,GUCY1B3,ADSSL1	7.22283	0.296161	0.758159
hsa04540	Gap junction	Cell communication	81	5	PRKCG,TUBA1B,GUCY1B3,PDGFD,LPAR1	3.72643	0.316095	0.758159
hsa05210	Colorectal cancer	Cancers: Specific types	61	4	SMAD3,AXIN2,RALGDS,TGFB1	2.80632	0.308078	0.758159
hsa00630	Glyoxylate and dicarboxylate metabolism	Carbohydrate metabolism	23	2	GLUL,CAT	1.05812	0.286065	0.758159
hsa05030	Cocaine addiction	Substance dependence	42	3	CREB3L1,RGS9,FOSB	1.93222	0.30437	0.758159
hsa04370	VEGF signaling pathway	Signal transduction	62	4	PRKCG,SH2D2A,PLA2G4D,PLA2G4C	2.85233	0.318632	0.758159
hsa04146	Peroxisome	Transport and catabolism	76	5	XDH,SOD2,CAT,ACSL5,CRAT	3.4964	0.270801	0.758159
hsa04020	Calcium signaling pathway	Signal transduction	152	9	PRKCG,PTK2B,SLC8A1,PLCZ1,F2R,PTGFR,ATP2B2,ADRA1B,P2RX7	6.99281	0.264763	0.758159
hsa04961	Endocrine and other factor-regulated calcium reabsorption	Excretory system	42	3	PRKCG,SLC8A1,FXYD2	1.93222	0.30437	0.758159
hsa00232	Caffeine metabolism	Biosynthesis of other secondary metabolites	7	1	XDH	0.322037	0.280984	0.758159
hsa04380	Osteoclast differentiation	Development	117	7	JUNB,TNFRSF11B,JUND,FYN,FOSB,ITGB3,TGFB1	5.38262	0.292125	0.758159
hsa04260	Cardiac muscle contraction	Circulatory system	62	4	SLC8A1,CACNG8,FXYD2,TPM2	2.85233	0.318632	0.758159
hsa00430	Taurine and hypotaurine metabolism	Metabolism of other amino acids	8	1	GGT1	0.368042	0.314107	0.758159
hsa00072	Synthesis and degradation of ketone bodies	Lipid metabolism	8	1	OXCT2	0.368042	0.314107	0.758159
hsa04060	Cytokine-cytokine receptor interaction	Signaling molecules and interaction	180	10	CXCR4,TNFRSF11B,TNFRSF21,TNFRSF4,CSF3,IL18,BMP2,TGFB1,IL6,EPOR	8.28095	0.314819	0.758159
hsa04320	Dorso-ventral axis formation	Development	23	2	NOTCH4,NOTCH3	1.05812	0.286065	0.758159
hsa05033	Nicotine addiction	Substance dependence	25	2	GABRG1,GABRE	1.15013	0.320614	0.758159
hsa04650	Natural killer cell mediated cytotoxicity	Immune system	99	6	PRKCG,PTK2B,HLA-E,FYN,HLA-A,ITGB2	4.55452	0.303729	0.758159
hsa04110	Cell cycle	Cell growth and death	123	7	SMAD3,CDC45,CDC6,CDKN1A,TGFB1,RBL1,CDC25A	5.65865	0.336973	0.77677
hsa04115	p53 signaling pathway	Cell growth and death	65	4	SERPINB5,TP73,CDKN1A,IGFBP3	2.99034	0.35043	0.77677
hsa00480	Glutathione metabolism	Metabolism of other amino acids	46	3	GGT1,GPX7,GCLM	2.11624	0.355537	0.77677
hsa05212	Pancreatic cancer	Cancers: Specific types	65	4	SMAD3,PLD1,RALGDS,TGFB1	2.99034	0.35043	0.77677
hsa04330	Notch signaling pathway	Signal transduction	46	3	JAG1,NOTCH4,NOTCH3	2.11624	0.355537	0.77677
hsa05133	Pertussis	Infectious diseases: Bacterial	65	4	SERPING1,CASP1,ITGB2,IL6	2.99034	0.35043	0.77677
hsa04912	GnRH signaling pathway	Endocrine system	85	5	MMP2,PTK2B,PLD1,PLA2G4D,PLA2G4C	3.91045	0.352996	0.77677
hsa04621	NOD-like receptor signaling pathway	Immune system	51	3	CASP1,IL18,IL6	2.34627	0.418716	0.900192
hsa00640	Propanoate metabolism	Carbohydrate metabolism	31	2	ACSS3,ACACB	1.42616	0.420985	0.900192
hsa04810	Regulation of actin cytoskeleton	Cell motility	198	10	ITGB4,ARHGEF4,F2R,ITGA11,FGF13,PDGFD,ITGB3,ITGB8,ITGB2,ITGA10	9.10905	0.427424	0.904339
hsa00790	Folate biosynthesis	Metabolism of cofactors and vitamins	12	1	DHFR	0.552064	0.432077	0.904661
hsa05020	Prion diseases	Neurodegenerative diseases	32	2	FYN,IL6	1.47217	0.437013	0.905563
hsa04972	Pancreatic secretion	Digestive system	74	4	PRKCG,FXYD2,ATP2B2,AMY2B	3.40439	0.445236	0.913188
hsa04725	Cholinergic synapse	Nervous system	96	5	CREB3L1,PRKCG,KCNJ12,FYN,GNG2	4.41651	0.454511	0.916206
hsa00603	Glycosphingolipid biosynthesis - globo series	Glycan biosynthesis and metabolism	13	1	A4GALT	0.598069	0.458264	0.916206
hsa04070	Phosphatidylinositol signaling system	Signal transduction	76	4	PRKCG,PLCZ1,DGKD,IMPA2	3.4964	0.465829	0.916206
hsa05166	HTLV-I infection	Infectious diseases: Viral	247	12	SMAD3,HLA-E,MYBL2,FZD7,HLA-DMA,CDKN1A,HLA-A,WNT9A,ITGB2,TGFB1,WNT7B,IL6	11.3633	0.465939	0.916206
hsa05034	Alcoholism	Substance dependence	119	6	CREB3L1,SLC29A1,FOSB,H2AFY2,GNG2,HIST2H2BE	5.47463	0.469498	0.916206
hsa04130	SNARE interactions in vesicular transport	Folding, sorting and degradation	35	2	STX10,SNAP25	1.61019	0.483595	0.917006
hsa00533	Glycosaminoglycan biosynthesis - keratan sulfate	Glycan biosynthesis and metabolism	14	1	CHST1	0.644074	0.483248	0.917006
hsa00360	Phenylalanine metabolism	Amino acid metabolism	14	1	ALDH3B1	0.644074	0.483248	0.917006
hsa05031	Amphetamine addiction	Substance dependence	57	3	CREB3L1,PRKCG,FOSB	2.6223	0.491614	0.918234
hsa00604	Glycosphingolipid biosynthesis - ganglio series	Glycan biosynthesis and metabolism	15	1	ST3GAL5	0.69008	0.507085	0.918234
hsa00450	Selenocompound metabolism	Metabolism of other amino acids	15	1	TXNRD2	0.69008	0.507085	0.918234
hsa00120	Primary bile acid biosynthesis	Lipid metabolism	15	1	SLC27A5	0.69008	0.507085	0.918234
hsa04713	Circadian entrainment	Environmental adaptation	80	4	PRKCG,RASD1,GUCY1B3,GNG2	3.68042	0.506151	0.918234
hsa04723	Retrograde endocannabinoid signaling	Nervous system	81	4	PRKCG,GABRG1,GABRE,GNG2	3.72643	0.516024	0.926078
hsa00770	Pantothenate and CoA biosynthesis	Metabolism of cofactors and vitamins	17	1	VNN2	0.78209	0.551522	0.960927
hsa00670	One carbon pool by folate	Metabolism of cofactors and vitamins	17	1	DHFR	0.78209	0.551522	0.960927
hsa04950	Maturity onset diabetes of the young	Endocrine and metabolic diseases	17	1	FOXA2	0.78209	0.551522	0.960927
hsa05215	Prostate cancer	Cancers: Specific types	85	4	CREB3L1,PDGFD,CDKN1A,FOXO1	3.91045	0.554565	0.960927
hsa04666	Fc gamma R-mediated phagocytosis	Immune system	86	4	PRKCG,PLD1,ASAP3,PLA2G4D	3.95646	0.563945	0.968829
hsa03320	PPAR signaling pathway	Endocrine system	65	3	SLC27A1,ACSL5,SLC27A5	2.99034	0.581238	0.973574
hsa04920	Adipocytokine signaling pathway	Endocrine system	65	3	PPARGC1A,ACACB,ACSL5	2.99034	0.581238	0.973574
hsa04664	Fc epsilon RI signaling pathway	Immune system	65	3	PLA2G4D,FYN,PLA2G4C	2.99034	0.581238	0.973574
hsa04964	Proximal tubule bicarbonate reclamation	Excretory system	19	1	FXYD2	0.874101	0.591969	0.981012
hsa00561	Glycerolipid metabolism	Lipid metabolism	43	2	GPAM,DGKD	1.97823	0.59544	0.981012
hsa05218	Melanoma	Cancers: Specific types	67	3	FGF13,PDGFD,CDKN1A	3.08236	0.602039	0.983819
hsa00380	Tryptophan metabolism	Amino acid metabolism	34	1	CAT	1.56418	0.799401	0.989574
hsa04062	Chemokine signaling pathway	Immune system	136	4	CXCR4,PTK2B,GRK5,GNG2	6.25672	0.879452	0.989574
hsa05169	Epstein-Barr virus infection	Infectious diseases: Viral	192	4	ENTPD3,HLA-E,CDKN1A,HLA-A	8.83302	0.979996	0.989574
hsa05132	Salmonella infection	Infectious diseases: Bacterial	78	3	CASP1,IL18,IL6	3.58841	0.703923	0.989574
hsa04620	Toll-like receptor signaling pathway	Immune system	85	2	TLR2,IL6	3.91045	0.908702	0.989574
hsa05221	Acute myeloid leukemia	Cancers: Specific types	55	1	JUP	2.53029	0.926023	0.989574
hsa00512	Mucin type O-Glycan biosynthesis	Glycan biosynthesis and metabolism	27	1	GALNT15	1.24214	0.720524	0.989574
hsa05014	Amyotrophic lateral sclerosis (ALS)	Neurodegenerative diseases	48	2	CAT,CASP1	2.20825	0.655648	0.989574
hsa00350	Tyrosine metabolism	Amino acid metabolism	36	1	ALDH3B1	1.65619	0.817549	0.989574
hsa04141	Protein processing in endoplasmic reticulum	Folding, sorting and degradation	158	3	HYOU1,SEC31B,PDIA4	7.26884	0.979383	0.989574
hsa03460	Fanconi anemia pathway	Replication and repair	49	1	BRCA1	2.25426	0.901585	0.989574
hsa05142	Chagas disease (American trypanosomiasis)	Infectious diseases: Parasitic	97	4	SMAD3,TLR2,TGFB1,IL6	4.46251	0.659519	0.989574
hsa00601	Glycosphingolipid biosynthesis - lacto and neolacto series	Glycan biosynthesis and metabolism	22	1	B3GNT3	1.01212	0.645927	0.989574
hsa05168	Herpes simplex infection	Infectious diseases: Viral	161	6	HLA-E,CD74,HLA-DMA,HLA-A,TLR2,IL6	7.40685	0.758773	0.989574
hsa05150	Staphylococcus aureus infection	Infectious diseases: Bacterial	50	2	HLA-DMA,ITGB2	2.30027	0.677656	0.989574
hsa04962	Vasopressin-regulated water reabsorption	Excretory system	41	1	CREB3L1	1.88622	0.856082	0.989574
hsa05213	Endometrial cancer	Cancers: Specific types	51	1	AXIN2	2.34627	0.910514	0.989574
hsa00983	Drug metabolism - other enzymes	Xenobiotics biodegradation and metabolism	47	2	XDH,TK1	2.16225	0.644204	0.989574
hsa04728	Dopaminergic synapse	Nervous system	113	3	CREB3L1,PRKCG,GNG2	5.1986	0.899153	0.989574
hsa04915	Estrogen signaling pathway	Endocrine system	89	2	CREB3L1,MMP2	4.09447	0.921709	0.989574
hsa05211	Renal cell carcinoma	Cancers: Specific types	64	1	TGFB1	2.94434	0.951818	0.989574
hsa00620	Pyruvate metabolism	Carbohydrate metabolism	39	1	ACACB	1.79421	0.841751	0.989574
hsa05110	Vibrio cholerae infection	Infectious diseases: Bacterial	52	2	PRKCG,PDIA4	2.39228	0.698508	0.989574
hsa05223	Non-small cell lung cancer	Cancers: Specific types	53	1	PRKCG	2.43828	0.918636	0.989574
hsa00600	Sphingolipid metabolism	Lipid metabolism	40	1	CERS4	1.84021	0.849086	0.989574
hsa05220	Chronic myeloid leukemia	Cancers: Specific types	70	3	SMAD3,CDKN1A,TGFB1	3.22037	0.631946	0.989574
hsa00051	Fructose and mannose metabolism	Carbohydrate metabolism	32	1	GMPPB	1.47217	0.779456	0.989574
hsa00240	Pyrimidine metabolism	Nucleotide metabolism	100	3	TK1,ENTPD3,TXNRD2	4.60053	0.846459	0.989574
hsa05222	Small cell lung cancer	Cancers: Specific types	84	3	LAMA4,LAMA1,LAMA3	3.86445	0.750521	0.989574
hsa03440	Homologous recombination	Replication and repair	28	1	RAD54L	1.28815	0.733447	0.989574
hsa00010	Glycolysis / Gluconeogenesis	Carbohydrate metabolism	58	2	GALM,ALDH3B1	2.66831	0.754447	0.989574
hsa00280	Valine, leucine and isoleucine degradation	Amino acid metabolism	43	1	OXCT2	1.97823	0.869119	0.989574
hsa04520	Adherens junction	Cell communication	68	2	SMAD3,FYN	3.12836	0.827877	0.989574
hsa04142	Lysosome	Transport and catabolism	116	3	ARSG,CTSB,AP1M2	5.33661	0.908737	0.989574
hsa04064	NF-kappa B signaling pathway	Signal transduction	80	1	BCL2A1	3.68042	0.97756	0.989574
hsa05100	Bacterial invasion of epithelial cells	Infectious diseases: Bacterial	72	1	CAV2	3.31238	0.967109	0.989574
hsa00500	Starch and sucrose metabolism	Carbohydrate metabolism	44	1	AMY2B	2.02423	0.87519	0.989574
hsa05204	Chemical carcinogenesis	Cancers: Overview	70	2	HSD11B1,ALDH3B1	3.22037	0.839961	0.989574
hsa04660	T cell receptor signaling pathway	Immune system	96	1	FYN	4.41651	0.989574	0.989574
hsa01230	Biosynthesis of amino acids	Reaction module maps	64	2	GLUL,ASS1	2.94434	0.801231	0.989574
hsa00140	Steroid hormone biosynthesis	Lipid metabolism	50	2	HSD17B2,HSD11B1	2.30027	0.677656	0.989574
hsa04740	Olfactory transduction	Sensory system	47	1	CNGB1	2.16225	0.89177	0.989574
hsa04721	Synaptic vesicle cycle	Nervous system	56	2	UNC13A,SNAP25	2.5763	0.736869	0.989574
hsa00982	Drug metabolism - cytochrome P450	Xenobiotics biodegradation and metabolism	66	1	ALDH3B1	3.03635	0.956202	0.989574
hsa05016	Huntington*s disease	Neurodegenerative diseases	177	4	CREB3L1,SOD2,DNALI1,PPARGC1A	8.14294	0.966748	0.989574
hsa03008	Ribosome biogenesis in eukaryotes	Translation	69	1	GNL3L	3.17437	0.962044	0.989574
hsa04720	Long-term potentiation	Nervous system	64	1	PRKCG	2.94434	0.951818	0.989574
hsa04976	Bile secretion	Digestive system	61	2	FXYD2,SLC27A5	2.80632	0.778916	0.989574
hsa00562	Inositol phosphate metabolism	Carbohydrate metabolism	61	2	PLCZ1,IMPA2	2.80632	0.778916	0.989574
hsa04150	mTOR signaling pathway	Signal transduction	57	2	PRKCG,RRAGD	2.6223	0.745788	0.989574
hsa04742	Taste transduction	Sensory system	32	1	SCNN1A	1.47217	0.779456	0.989574
hsa04914	Progesterone-mediated oocyte maturation	Endocrine system	82	1	CDC25A	3.77243	0.979608	0.989574
hsa04114	Oocyte meiosis	Cell growth and death	103	2	PLCZ1,AURKA	4.73855	0.954784	0.989574
hsa04530	Tight junction	Cell communication	118	4	PRKCG,CLDN11,CLDN14,CLDN9	5.42863	0.799911	0.989574
hsa04012	ErbB signaling pathway	Signal transduction	82	2	PRKCG,CDKN1A	3.77243	0.897653	0.989574
hsa05130	Pathogenic Escherichia coli infection	Infectious diseases: Bacterial	52	2	TUBA1B,FYN	2.39228	0.698508	0.989574
hsa00260	Glycine, serine and threonine metabolism	Amino acid metabolism	35	1	AGXT2	1.61019	0.808689	0.989574
hsa00520	Amino sugar and nucleotide sugar metabolism	Carbohydrate metabolism	45	2	GMPPB,CYB5R2	2.07024	0.620423	0.989574
hsa04120	Ubiquitin mediated proteolysis	Folding, sorting and degradation	134	2	BRCA1,CUL7	6.16471	0.987232	0.989574
hsa04630	Jak-STAT signaling pathway	Signal transduction	119	4	SPRY1,CSF3,IL6,EPOR	5.47463	0.805244	0.989574
hsa04722	Neurotrophin signaling pathway	Nervous system	113	3	IRAK2,NTF3,TP73	5.1986	0.899153	0.989574
hsa00650	Butanoate metabolism	Carbohydrate metabolism	23	1	OXCT2	1.05812	0.662284	0.989574
hsa05162	Measles	Infectious diseases: Viral	110	4	TP73,FYN,TLR2,IL6	5.06058	0.752949	0.989574
hsa05160	Hepatitis C	Infectious diseases: Viral	113	4	CLDN11,CLDN14,CLDN9,CDKN1A	5.1986	0.771472	0.989574
hsa04210	Apoptosis	Cell growth and death	81	1	IRAK2	3.72643	0.978609	0.989574
hsa05214	Glioma	Cancers: Specific types	60	2	PRKCG,CDKN1A	2.76032	0.771006	0.989574
hsa00071	Fatty acid metabolism	Lipid metabolism	44	1	ACSL5	2.02423	0.87519	0.989574
hsa00980	Metabolism of xenobiotics by cytochrome P450	Xenobiotics biodegradation and metabolism	73	3	CYP2S1,HSD11B1,ALDH3B1	3.35839	0.66027	0.989574
hsa00410	beta-Alanine metabolism	Metabolism of other amino acids	27	1	ALDH3B1	1.24214	0.720524	0.989574
hsa04010	MAPK signaling pathway	Signal transduction	239	9	PRKCG,CACNG8,DUSP4,NTF3,JUND,PLA2G4D,FGF13,PLA2G4C,TGFB1	10.9953	0.779989	0.989574
hsa00340	Histidine metabolism	Amino acid metabolism	24	1	ALDH3B1	1.10413	0.677889	0.989574
hsa05322	Systemic lupus erythematosus	Immune diseases	81	3	HLA-DMA,H2AFY2,HIST2H2BE	3.72643	0.727999	0.989574
hsa05203	Viral carcinogenesis	Cancers: Overview	177	6	CREB3L1,HLA-E,CDKN1A,HLA-A,HIST2H2BE,RBL1	8.14294	0.83247	0.989574
hsa04910	Insulin signaling pathway	Endocrine system	124	3	PPARGC1A,ACACB,FOXO1	5.70466	0.930402	0.989574
hsa04971	Gastric acid secretion	Digestive system	62	1	PRKCG	2.85233	0.946998	0.989574
hsa05310	Asthma	Immune diseases	20	1	HLA-DMA	0.920106	0.610808	0.989574
hsa05164	Influenza A	Infectious diseases: Viral	151	4	HLA-DMA,CASP1,IL18,IL6	6.9468	0.92328	0.989574
hsa04662	B cell receptor signaling pathway	Immune system	71	2	CD22,IFITM1	3.26638	0.845711	0.989574
*Two-sided Fisher exact test was used for the statistical analysis
