# Supplementary material for: Extracellular matrix protein-1 secretory isoform promotes ovarian cancer through increasing alternative mRNA splicing and stemness
Source: Nat Commun. 2021 Jul 9;12:4230. doi: 10.1038/s41467-021-24315-1 (PMC8270969; doi:10.1038/s41467-021-24315-1)
Supplement: Supplementary file 6 — Supplementary Data 3 [file 41467_2021_24315_MOESM6_ESM.xlsx]

## Sheet: KEGG_enrichment
Pathway_id	Pathway_name	Pathway_class	Annotated	Significant	SymbolList	Expected	classic_fisher*	FDR
hsa02010	ABC transporters	Membrane transport	41	2	ABCG1,ABCC9	0.871192	0.216256	0.767317
hsa05221	Acute myeloid leukemia	Cancers: Specific types	55	2	PIK3CG,JUP	1.16867	0.32695	0.808685
hsa04920	Adipocytokine signaling pathway	Endocrine system	66	1	PCK2	1.40241	0.759816	0.917993
hsa05143	African trypanosomiasis	Infectious diseases: Parasitic	29	2	APOA1,IL6	0.616209	0.125497	0.722656
hsa00250	Alanine, aspartate and glutamate metabolism	Amino acid metabolism	31	2	ASS1,ASNS	0.658706	0.139945	0.722656
hsa05034	Alcoholism	Substance dependence	121	1	HIST1H2BJ	2.57108	0.927841	0.967062
hsa04960	Aldosterone-regulated sodium reabsorption	Excretory system	34	1	PIK3CG	0.722452	0.519313	0.82979
hsa00592	alpha-Linolenic acid metabolism	Lipid metabolism	21	3	FADS2,PLA2G4D,PLA2G4A	0.44622	0.00940042	0.215035
hsa05010	Alzheimer*s disease	Neurodegenerative diseases	158	1	CACNA1S	3.35728	0.968099	0.976138
hsa00970	Aminoacyl-tRNA biosynthesis	Translation	41	1	WARS	0.871192	0.586851	0.880276
hsa05146	Amoebiasis	Infectious diseases: Parasitic	97	6	TGFB2,PIK3CG,SERPINB2,ITGB2,IL6,CSF2	2.06111	0.0166303	0.234104
hsa04210	Apoptosis	Cell growth and death	81	1	PIK3CG	1.72114	0.826755	0.917993
hsa00590	Arachidonic acid metabolism	Lipid metabolism	56	5	ALOX5,PLA2G4D,PLA2G4A,CYP2B6,GPX3	1.18992	0.00639212	0.167108
hsa00330	Arginine and proline metabolism	Amino acid metabolism	49	1	ASS1	1.04118	0.652584	0.913711
hsa05412	Arrhythmogenic right ventricular cardiomyopathy (ARVC)	Cardiovascular diseases	69	5	SLC8A1,CACNA1S,JUP,ITGA11,ITGB3	1.46615	0.0151368	0.230837
hsa04360	Axon guidance	Development	124	2	L1CAM,SEMA6D	2.63483	0.746193	0.917993
hsa04662	B cell receptor signaling pathway	Immune system	73	3	PIK3CG,CD22,IFITM1	1.55115	0.202007	0.767317
hsa05100	Bacterial invasion of epithelial cells	Infectious diseases: Bacterial	71	2	PIK3CG,CLTCL1	1.50865	0.447993	0.811711
hsa05217	Basal cell carcinoma	Cancers: Specific types	50	4	AXIN2,WNT7A,HHIP,BMP2	1.06243	0.0210204	0.274767
hsa04976	Bile secretion	Digestive system	61	1	KCNN2	1.29616	0.732239	0.917993
hsa01230	Biosynthesis of amino acids	Reaction module maps	64	2	PSAT1,ASS1	1.35991	0.396318	0.808685
hsa01040	Biosynthesis of unsaturated fatty acids	Lipid metabolism	19	1	FADS2	0.403723	0.335536	0.808685
hsa05219	Bladder cancer	Cancers: Specific types	37	1	MMP1	0.786198	0.549502	0.837991
hsa04020	Calcium signaling pathway	Signal transduction	151	2	SLC8A1,CACNA1S	3.20854	0.837038	0.917993
hsa04973	Carbohydrate digestion and absorption	Digestive system	34	1	PIK3CG	0.722452	0.519313	0.82979
hsa04260	Cardiac muscle contraction	Circulatory system	61	2	SLC8A1,CACNA1S	1.29616	0.373508	0.808685
hsa04514	Cell adhesion molecules (CAMs)	Signaling molecules and interaction	117	5	L1CAM,CLDN11,MADCAM1,CD22,ITGB2	2.48608	0.102546	0.722656
hsa04110	Cell cycle	Cell growth and death	124	1	TGFB2	2.63483	0.932447	0.967062
hsa05142	Chagas disease (American trypanosomiasis)	Infectious diseases: Parasitic	95	4	TGFB2,PIK3CG,PPP2R2C,IL6	2.01862	0.142657	0.722656
hsa05204	Chemical carcinogenesis	Cancers: Overview	71	2	CYP2B6,HSD11B1	1.50865	0.447993	0.811711
hsa04062	Chemokine signaling pathway	Immune system	141	2	PIK3CG,CXCL16	2.99605	0.807429	0.917993
hsa04725	Cholinergic synapse	Nervous system	97	4	PIK3CG,KCNJ12,CACNA1S,KCNQ3	2.06111	0.150522	0.722656
hsa05220	Chronic myeloid leukemia	Cancers: Specific types	70	2	TGFB2,PIK3CG	1.4874	0.440757	0.811711
hsa04713	Circadian entrainment	Environmental adaptation	80	1	RASD1	1.69989	0.822935	0.917993
hsa00020	Citrate cycle (TCA cycle)	Carbohydrate metabolism	29	1	PCK2	0.616209	0.464478	0.817303
hsa04966	Collecting duct acid secretion	Excretory system	26	1	ATP6V0C	0.552463	0.428647	0.808685
hsa05210	Colorectal cancer	Cancers: Specific types	61	3	TGFB2,PIK3CG,AXIN2	1.29616	0.139279	0.722656
hsa04610	Complement and coagulation cascades	Immune system	59	4	SERPING1,SERPINA1,SERPINF2,SERPINA5	1.25367	0.0359596	0.411288
hsa04060	Cytokine-cytokine receptor interaction	Signaling molecules and interaction	182	10	TGFB2,TNFRSF9,EDA,INHBE,TSLP,BMPR1B,BMP2,CXCL16,IL6,CSF2	3.86724	0.00503581	0.167108
hsa04623	Cytosolic DNA-sensing pathway	Immune system	44	1	IL6	0.934938	0.612832	0.890066
hsa05414	Dilated cardiomyopathy	Cardiovascular diseases	77	5	TGFB2,SLC8A1,CACNA1S,ITGA11,ITGB3	1.63614	0.0232994	0.284253
hsa03030	DNA replication	Replication and repair	35	1	DNA2	0.743701	0.529592	0.82979
hsa04728	Dopaminergic synapse	Nervous system	114	1	PPP2R2C	2.42234	0.915847	0.963219
hsa04320	Dorso-ventral axis formation	Development	23	1	FMN2	0.488718	0.390442	0.808685
hsa00982	Drug metabolism - cytochrome P450	Xenobiotics biodegradation and metabolism	67	1	CYP2B6	1.42366	0.764984	0.917993
hsa04512	ECM-receptor interaction	Signaling molecules and interaction	79	3	ITGA11,ITGB3,TNR	1.67864	0.235537	0.767317
hsa04961	Endocrine and other factor-regulated calcium reabsorption	Excretory system	43	2	SLC8A1,CLTCL1	0.913689	0.232009	0.767317
hsa04144	Endocytosis	Transport and catabolism	191	4	TGFB2,CLTCL1,TFRC,ACAP1	4.05848	0.583757	0.880276
hsa05213	Endometrial cancer	Cancers: Specific types	51	2	PIK3CG,AXIN2	1.08368	0.295418	0.808685
hsa05120	Epithelial cell signaling in Helicobacter pylori infection	Infectious diseases: Bacterial	65	1	ATP6V0C	1.38116	0.754536	0.917993
hsa05169	Epstein-Barr virus infection	Infectious diseases: Viral	192	1	PIK3CG	4.07973	0.985011	0.985011
hsa04012	ErbB signaling pathway	Signal transduction	82	1	PIK3CG	1.74238	0.830493	0.917993
hsa04915	Estrogen signaling pathway	Endocrine system	87	1	PIK3CG	1.84863	0.848018	0.923734
hsa00565	Ether lipid metabolism	Lipid metabolism	35	2	PLA2G4D,PLA2G4A	0.743701	0.169804	0.722656
hsa03460	Fanconi anemia pathway	Replication and repair	49	1	HES1	1.04118	0.652584	0.913711
hsa04975	Fat digestion and absorption	Digestive system	27	1	APOA1	0.573712	0.440847	0.811711
hsa04664	Fc epsilon RI signaling pathway	Immune system	64	4	PIK3CG,PLA2G4D,PLA2G4A,CSF2	1.35991	0.0463532	0.446455
hsa04666	Fc gamma R-mediated phagocytosis	Immune system	86	3	PIK3CG,PLA2G4D,PLA2G4A	1.82738	0.275773	0.788538
hsa04510	Focal adhesion	Cell communication	195	5	PIK3CG,ITGA11,PDGFD,ITGB3,TNR	4.14347	0.399897	0.808685
hsa00051	Fructose and mannose metabolism	Carbohydrate metabolism	32	1	PFKFB1	0.679955	0.498081	0.82979
hsa04727	GABAergic synapse	Nervous system	71	1	CACNA1S	1.50865	0.784576	0.917993
hsa04540	Gap junction	Cell communication	80	2	PDGFD,TUBB3	1.69989	0.510671	0.82979
hsa04971	Gastric acid secretion	Digestive system	61	1	KCNK2	1.29616	0.732239	0.917993
hsa05214	Glioma	Cancers: Specific types	59	1	PIK3CG	1.25367	0.72035	0.917993
hsa04724	Glutamatergic synapse	Nervous system	103	2	PLA2G4D,PLA2G4A	2.1886	0.648599	0.913711
hsa00480	Glutathione metabolism	Metabolism of other amino acids	45	1	GPX3	0.956187	0.621128	0.895011
hsa00564	Glycerophospholipid metabolism	Lipid metabolism	80	3	PLA2G4D,PLA2G4A,ADPRM	1.69989	0.241223	0.767317
hsa00260	Glycine, serine and threonine metabolism	Amino acid metabolism	35	1	PSAT1	0.743701	0.529592	0.82979
hsa00010	Glycolysis / Gluconeogenesis	Carbohydrate metabolism	60	1	PCK2	1.27492	0.726358	0.917993
hsa00532	Glycosaminoglycan biosynthesis - chondroitin sulfate / dermatan sulfate	Glycan biosynthesis and metabolism	20	1	CHST15	0.424972	0.349705	0.808685
hsa00534	Glycosaminoglycan biosynthesis - heparan sulfate / heparin	Glycan biosynthesis and metabolism	20	1	HS6ST3	0.424972	0.349705	0.808685
hsa00533	Glycosaminoglycan biosynthesis - keratan sulfate	Glycan biosynthesis and metabolism	14	1	CHST1	0.29748	0.259965	0.767317
hsa00604	Glycosphingolipid biosynthesis - ganglio series	Glycan biosynthesis and metabolism	15	1	ST3GAL5	0.318729	0.275732	0.788538
hsa00603	Glycosphingolipid biosynthesis - globo series	Glycan biosynthesis and metabolism	14	1	FUT1	0.29748	0.259965	0.767317
hsa00601	Glycosphingolipid biosynthesis - lacto and neolacto series	Glycan biosynthesis and metabolism	22	1	FUT1	0.467469	0.377152	0.808685
hsa04912	GnRH signaling pathway	Endocrine system	83	3	CACNA1S,PLA2G4D,PLA2G4A	1.76363	0.258416	0.767317
hsa05332	Graft-versus-host disease	Immune diseases	30	1	IL6	0.637458	0.47592	0.82946
hsa04340	Hedgehog signaling pathway	Signal transduction	45	3	WNT7A,HHIP,BMP2	0.956187	0.069649	0.637288
hsa04640	Hematopoietic cell lineage	Immune system	69	7	CD37,CD7,CD22,ITGB3,TFRC,IL6,CSF2	1.46615	0.000590643	0.0952802
hsa05161	Hepatitis B	Infectious diseases: Viral	133	3	TGFB2,PIK3CG,IL6	2.82606	0.541276	0.835729
hsa05160	Hepatitis C	Infectious diseases: Viral	112	3	CLDN11,PIK3CG,PPP2R2C	2.37984	0.427091	0.808685
hsa05168	Herpes simplex infection	Infectious diseases: Viral	162	1	IL6	3.44227	0.970804	0.976138
hsa04066	HIF-1 signaling pathway	Signal transduction	98	4	PIK3CG,PFKFB1,TFRC,IL6	2.08236	0.154517	0.722656
hsa04390	Hippo signaling pathway	Signal transduction	147	10	TGFB2,ID4,AXIN2,WNT7A,PPP2R2C,BMPR1B,BMP2,ITGB2,AMOT,BMP8B	3.12354	0.00104131	0.0952802
hsa03440	Homologous recombination	Replication and repair	28	1	RAD54L	0.594961	0.452789	0.812357
hsa05166	HTLV-I infection	Infectious diseases: Viral	246	6	TGFB2,PIK3CG,WNT7A,ITGB2,IL6,CSF2	5.22715	0.425093	0.808685
hsa05016	Huntington*s disease	Neurodegenerative diseases	175	2	DNALI1,CLTCL1	3.7185	0.892113	0.954718
hsa05410	Hypertrophic cardiomyopathy (HCM)	Cardiovascular diseases	73	6	TGFB2,SLC8A1,CACNA1S,ITGA11,ITGB3,IL6	1.55115	0.00431352	0.167108
hsa05164	Influenza A	Infectious diseases: Viral	151	2	PIK3CG,IL6	3.20854	0.837038	0.917993
hsa00562	Inositol phosphate metabolism	Carbohydrate metabolism	61	1	PIK3CG	1.29616	0.732239	0.917993
hsa04911	Insulin secretion	Endocrine system	75	3	CACNA1S,SNAP25,KCNN2	1.59364	0.213059	0.767317
hsa04910	Insulin signaling pathway	Endocrine system	123	2	PIK3CG,PCK2	2.61358	0.742122	0.917993
hsa04672	Intestinal immune network for IgA production	Immune system	37	2	MADCAM1,IL6	0.786198	0.185113	0.767317
hsa04630	Jak-STAT signaling pathway	Signal transduction	119	4	PIK3CG,TSLP,IL6,CSF2	2.52858	0.246222	0.767317
hsa05134	Legionellosis	Infectious diseases: Bacterial	50	3	ITGB2,IL6,EEF1A2	1.06243	0.0892729	0.722656
hsa05140	Leishmaniasis	Infectious diseases: Parasitic	67	2	TGFB2,ITGB2	1.42366	0.418748	0.808685
hsa04670	Leukocyte transendothelial migration	Immune system	102	3	CLDN11,PIK3CG,ITGB2	2.16736	0.369376	0.808685
hsa00591	Linoleic acid metabolism	Lipid metabolism	28	2	PLA2G4D,PLA2G4A	0.594961	0.118418	0.722656
hsa04730	Long-term depression	Nervous system	53	2	PLA2G4D,PLA2G4A	1.12618	0.31122	0.808685
hsa04142	Lysosome	Transport and catabolism	116	4	ATP6V0C,FUCA1,CLTCL1,LAPTM5	2.46484	0.23237	0.767317
hsa05144	Malaria	Infectious diseases: Parasitic	38	3	TGFB2,ITGB2,IL6	0.807446	0.0460082	0.446455
hsa04010	MAPK signaling pathway	Signal transduction	240	6	TGFB2,DDIT3,FGF8,CACNA1S,PLA2G4D,PLA2G4A	5.09966	0.401998	0.808685
hsa04950	Maturity onset diabetes of the young	Endocrine and metabolic diseases	17	1	HES1	0.361226	0.306272	0.808685
hsa05162	Measles	Infectious diseases: Viral	110	2	PIK3CG,IL6	2.33734	0.684035	0.913711
hsa04916	Melanogenesis	Endocrine system	89	1	WNT7A	1.89112	0.854514	0.925302
hsa05218	Melanoma	Cancers: Specific types	67	3	PIK3CG,FGF8,PDGFD	1.42366	0.169781	0.722656
hsa00980	Metabolism of xenobiotics by cytochrome P450	Xenobiotics biodegradation and metabolism	74	3	CYP2S1,CYP2B6,HSD11B1	1.5724	0.207516	0.767317
hsa04978	Mineral absorption	Digestive system	44	2	HEPH,SLC8A1	0.934938	0.239915	0.767317
hsa05032	Morphine addiction	Substance dependence	73	1	ADORA1	1.55115	0.793755	0.917993
hsa03015	mRNA surveillance pathway	Translation	83	1	PPP2R2C	1.76363	0.834151	0.917993
hsa04150	mTOR signaling pathway	Signal transduction	56	2	DDIT4,PIK3CG	1.18992	0.334782	0.808685
hsa04650	Natural killer cell mediated cytotoxicity	Immune system	100	4	PIK3CG,ITGB2,ULBP1,CSF2	2.12486	0.162626	0.722656
hsa04080	Neuroactive ligand-receptor interaction	Signaling molecules and interaction	177	4	GZMA,ADORA1,GPR35,GRID1	3.761	0.522804	0.82979
hsa04722	Neurotrophin signaling pathway	Nervous system	110	1	PIK3CG	2.33734	0.908128	0.96062
hsa00760	Nicotinate and nicotinamide metabolism	Metabolism of cofactors and vitamins	24	3	NT5M,NNMT,ENPP3	0.509966	0.0136613	0.227274
hsa04621	NOD-like receptor signaling pathway	Immune system	53	1	IL6	1.12618	0.68145	0.913711
hsa05223	Non-small cell lung cancer	Cancers: Specific types	53	1	PIK3CG	1.12618	0.68145	0.913711
hsa04330	Notch signaling pathway	Signal transduction	46	2	HES1,DTX4	0.977435	0.255763	0.767317
hsa04740	Olfactory transduction	Sensory system	55	1	CNGB1	1.16867	0.694978	0.917993
hsa00670	One carbon pool by folate	Metabolism of cofactors and vitamins	17	1	ALDH1L2	0.361226	0.306272	0.808685
hsa04380	Osteoclast differentiation	Development	118	3	TGFB2,PIK3CG,ITGB3	2.50733	0.460872	0.817303
hsa00511	Other glycan degradation	Glycan biosynthesis and metabolism	17	1	FUCA1	0.361226	0.306272	0.808685
hsa04913	Ovarian steroidogenesis	Endocrine system	42	4	CYP11A1,ALOX5,PLA2G4D,PLA2G4A	0.892441	0.0116234	0.227274
hsa00190	Oxidative phosphorylation	Energy metabolism	126	1	ATP6V0C	2.67732	0.935355	0.967062
hsa05212	Pancreatic cancer	Cancers: Specific types	65	2	TGFB2,PIK3CG	1.38116	0.403839	0.808685
hsa00770	Pantothenate and CoA biosynthesis	Metabolism of cofactors and vitamins	17	1	ENPP3	0.361226	0.306272	0.808685
hsa05130	Pathogenic Escherichia coli infection	Infectious diseases: Bacterial	52	1	TUBB3	1.10493	0.674464	0.913711
hsa05200	Pathways in cancer	Cancers: Overview	312	10	TGFB2,PIK3CG,AXIN2,WNT7A,FGF8,JUP,HHIP,BMP2,MMP1,IL6	6.62956	0.125158	0.722656
hsa04146	Peroxisome	Transport and catabolism	76	1	FAR2	1.61489	0.806803	0.917993
hsa05133	Pertussis	Infectious diseases: Bacterial	65	3	SERPING1,ITGB2,IL6	1.38116	0.159401	0.722656
hsa04145	Phagosome	Transport and catabolism	135	5	ATP6V0C,ITGB3,ITGB2,TUBB3,TFRC	2.86856	0.158794	0.722656
hsa04070	Phosphatidylinositol signaling system	Signal transduction	75	1	PIK3CG	1.59364	0.802547	0.917993
hsa04744	Phototransduction	Sensory system	20	1	CNGB1	0.424972	0.349705	0.808685
hsa04151	PI3K-Akt signaling pathway	Signal transduction	305	10	DDIT4,PIK3CG,PCK2,FGF8,ITGA11,PDGFD,PPP2R2C,ITGB3,TNR,IL6	6.48082	0.112262	0.722656
hsa03320	PPAR signaling pathway	Endocrine system	67	5	ANGPTL4,PCK2,FADS2,APOA1,MMP1	1.42366	0.0134482	0.227274
hsa05020	Prion diseases	Neurodegenerative diseases	32	1	IL6	0.679955	0.498081	0.82979
hsa04914	Progesterone-mediated oocyte maturation	Endocrine system	80	1	PIK3CG	1.69989	0.822935	0.917993
hsa04917	Prolactin signaling pathway	Endocrine system	63	1	PIK3CG	1.33866	0.743628	0.917993
hsa00640	Propanoate metabolism	Carbohydrate metabolism	32	1	ACSS3	0.679955	0.498081	0.82979
hsa05215	Prostate cancer	Cancers: Specific types	85	2	PIK3CG,PDGFD	1.80613	0.543452	0.835729
hsa04974	Protein digestion and absorption	Digestive system	68	2	COL9A2,SLC8A1	1.4449	0.426133	0.808685
hsa04141	Protein processing in endoplasmic reticulum	Folding, sorting and degradation	160	1	DDIT3	3.39977	0.969481	0.976138
hsa05205	Proteoglycans in cancer	Cancers: Overview	212	7	TGFB2,TIMP3,IGF2,PIK3CG,WNT7A,FGF8,ITGB3	4.5047	0.163467	0.722656
hsa04964	Proximal tubule bicarbonate reclamation	Excretory system	20	1	PCK2	0.424972	0.349705	0.808685
hsa00230	Purine metabolism	Nucleotide metabolism	158	3	NT5M,ADPRM,ENPP3	3.35728	0.6588	0.913711
hsa00240	Pyrimidine metabolism	Nucleotide metabolism	100	1	NT5M	2.12486	0.88562	0.953343
hsa00620	Pyruvate metabolism	Carbohydrate metabolism	40	2	LDHD,PCK2	0.849944	0.208417	0.767317
hsa04810	Regulation of actin cytoskeleton	Cell motility	198	7	PIK3CG,NCKAP1L,FGF8,ITGA11,PDGFD,ITGB3,ITGB2	4.20722	0.127176	0.722656
hsa05211	Renal cell carcinoma	Cancers: Specific types	64	2	TGFB2,PIK3CG	1.35991	0.396318	0.808685
hsa00830	Retinol metabolism	Metabolism of cofactors and vitamins	59	1	CYP2B6	1.25367	0.72035	0.917993
hsa04723	Retrograde endocannabinoid signaling	Nervous system	82	1	CACNA1S	1.74238	0.830493	0.917993
hsa05323	Rheumatoid arthritis	Immune diseases	79	6	TGFB2,ATP6V0C,ITGB2,MMP1,IL6,CSF2	1.67864	0.00635643	0.167108
hsa00740	Riboflavin metabolism	Metabolism of cofactors and vitamins	12	1	ENPP3	0.254983	0.227405	0.767317
hsa03013	RNA transport	Translation	147	1	EEF1A2	3.12354	0.959313	0.976138
hsa05132	Salmonella infection	Infectious diseases: Bacterial	78	2	IL6,CSF2	1.65739	0.49714	0.82979
hsa04726	Serotonergic synapse	Nervous system	91	5	ALOX5,CACNA1S,PLA2G4D,PLA2G4A,KCNN2	1.93362	0.043518	0.446455
hsa05222	Small cell lung cancer	Cancers: Specific types	84	1	PIK3CG	1.78488	0.837731	0.917993
hsa04130	SNARE interactions in vesicular transport	Folding, sorting and degradation	35	2	VAMP8,SNAP25	0.743701	0.169804	0.722656
hsa05150	Staphylococcus aureus infection	Infectious diseases: Bacterial	50	1	ITGB2	1.06243	0.660035	0.913711
hsa00500	Starch and sucrose metabolism	Carbohydrate metabolism	44	1	ENPP3	0.934938	0.612832	0.890066
hsa00140	Steroid hormone biosynthesis	Lipid metabolism	50	3	CYP11A1,SULT1E1,HSD11B1	1.06243	0.0892729	0.722656
hsa00920	Sulfur metabolism	Energy metabolism	12	1	SULT1E1	0.254983	0.227405	0.767317
hsa04721	Synaptic vesicle cycle	Nervous system	56	3	ATP6V0C,CLTCL1,SNAP25	1.18992	0.11549	0.722656
hsa05322	Systemic lupus erythematosus	Immune diseases	81	1	HIST1H2BJ	1.72114	0.826755	0.917993
hsa04660	T cell receptor signaling pathway	Immune system	96	2	PIK3CG,CSF2	2.03986	0.610126	0.890066
hsa04350	TGF-beta signaling pathway	Signal transduction	78	6	TGFB2,ID4,INHBE,BMPR1B,BMP2,BMP8B	1.65739	0.0059749	0.167108
hsa04530	Tight junction	Cell communication	116	2	CLDN11,PPP2R2C	2.46484	0.712059	0.917993
hsa04668	TNF signaling pathway	Signal transduction	104	3	PIK3CG,IL6,CSF2	2.20985	0.381024	0.808685
hsa04620	Toll-like receptor signaling pathway	Immune system	83	2	PIK3CG,IL6	1.76363	0.530522	0.82979
hsa05145	Toxoplasmosis	Infectious diseases: Parasitic	109	3	TGFB2,ALOX5,PIK3CG	2.3161	0.409932	0.808685
hsa05202	Transcriptional misregulation in cancer	Cancers: Overview	148	5	DDIT3,NUPR1,JUP,IL6,CSF2	3.14479	0.205787	0.767317
hsa05152	Tuberculosis	Infectious diseases: Bacterial	154	4	TGFB2,ATP6V0C,ITGB2,IL6	3.27228	0.414992	0.808685
hsa04940	Type I diabetes mellitus	Endocrine and metabolic diseases	34	1	PTPRN2	0.722452	0.519313	0.82979
hsa04930	Type II diabetes mellitus	Endocrine and metabolic diseases	42	1	PIK3CG	0.892441	0.595698	0.886282
hsa04120	Ubiquitin mediated proteolysis	Folding, sorting and degradation	134	1	MID1	2.84731	0.945796	0.972363
hsa04270	Vascular smooth muscle contraction	Circulatory system	105	3	CACNA1S,PLA2G4D,PLA2G4A	2.2311	0.386832	0.808685
hsa04370	VEGF signaling pathway	Signal transduction	63	3	PIK3CG,PLA2G4D,PLA2G4A	1.33866	0.149229	0.722656
hsa05110	Vibrio cholerae infection	Infectious diseases: Bacterial	52	1	ATP6V0C	1.10493	0.674464	0.913711
hsa05203	Viral carcinogenesis	Cancers: Overview	179	2	PIK3CG,HIST1H2BJ	3.8035	0.899427	0.956949
hsa05416	Viral myocarditis	Cardiovascular diseases	60	2	CXADR,ITGB2	1.27492	0.365828	0.808685
hsa00750	Vitamin B6 metabolism	Metabolism of cofactors and vitamins	6	1	PSAT1	0.127492	0.120962	0.722656
hsa04977	Vitamin digestion and absorption	Digestive system	20	1	APOA1	0.424972	0.349705	0.808685
hsa04310	Wnt signaling pathway	Signal transduction	130	2	AXIN2,WNT7A	2.76232	0.769487	0.917993
*Two-sided Fisher exact test was used for the statistical analysis
