# Supplementary material for: Extracellular matrix protein-1 secretory isoform promotes ovarian cancer through increasing alternative mRNA splicing and stemness
Source: Nat Commun. 2021 Jul 9;12:4230. doi: 10.1038/s41467-021-24315-1 (PMC8270969; doi:10.1038/s41467-021-24315-1)
Supplement: Supplementary file 7 — Supplementary Data 4 [file 41467_2021_24315_MOESM7_ESM.xlsx]

## Sheet: P20170700270_A1
	Reference	PepCount	UniquePepCount	CoverPercent	MW	PI
	FileScan	Sequence	MH+	Diff(MH+)	Charge	Rank	Score	DeltaScore	ExpectValue	Ions	Reference	DIFF_MODIFIED_CANDIDATE	PI	MissCleavage	Modification	MatchedTIC	NumProteaseTermini	Engine	Tag	Decoy
$1-1	tr|Q6N030|Q6N030_HUMAN Uncharacterized protein OS=Homo sapiens GN=DKFZp686I15212 PE=1 SV=1	3	3	0.0444	57019	8.39
$1-2	tr|Q6N096|Q6N096_HUMAN Putative uncharacterized protein DKFZp686I15196 OS=Homo sapiens GN=DKFZp686I15196 PE=2 SV=1	3	3	0.0494	50926.1	8.33
$1-3	tr|Q7Z351|Q7Z351_HUMAN Putative uncharacterized protein DKFZp686N02209 OS=Homo sapiens GN=DKFZp686N02209 PE=2 SV=1	3	3	0.0477	52851.4	8.75
$1-4	tr|Q5EBM2|Q5EBM2_HUMAN Uncharacterized protein OS=Homo sapiens PE=1 SV=1	3	3	0.0443	56812.6	6.43
$1-5	tr|Q6GMX6|Q6GMX6_HUMAN IGH@ protein OS=Homo sapiens GN=IGH@ PE=1 SV=1	3	3	0.0495	51082.4	8.91
$1-6	tr|S6B291|S6B291_HUMAN IgG H chain OS=Homo sapiens PE=1 SV=1	3	3	0.0494	50869.9	7.89
$1-7	tr|A0A0A0MS07|A0A0A0MS07_HUMAN Ig gamma-1 chain C region (Fragment) OS=Homo sapiens GN=IGHG1 PE=1 SV=1	3	3	0.078	31982.9	8.3
$1-8	tr|Q6N089|Q6N089_HUMAN Uncharacterized protein OS=Homo sapiens GN=DKFZp686P15220 PE=1 SV=1	3	3	0.0487	51724	8.14
$1-9	tr|A0A075B6N8|A0A075B6N8_HUMAN Ig gamma-3 chain C region (Fragment) OS=Homo sapiens GN=IGHG3 PE=1 SV=1	3	3	0.061	41215.4	8.23
$1-10	sp|P01857|IGHG1_HUMAN Ig gamma-1 chain C region OS=Homo sapiens GN=IGHG1 PE=1 SV=1	3	3	0.0697	36105.5	8.46
$1-11	sp|P01860|IGHG3_HUMAN Ig gamma-3 chain C region OS=Homo sapiens GN=IGHG3 PE=1 SV=2	3	3	0.061	41286.5	8.23
$1-12	tr|Q6PYX1|Q6PYX1_HUMAN Hepatitis B virus receptor binding protein (Fragment) OS=Homo sapiens PE=1 SV=1	3	3	0.0661	38161.7	8.27
$1-13	tr|Q6N094|Q6N094_HUMAN Putative uncharacterized protein DKFZp686O01196 OS=Homo sapiens GN=DKFZp686O01196 PE=2 SV=1	3	3	0.0479	52612.1	8.46
$1-14	tr|V9HW68|V9HW68_HUMAN Epididymis luminal protein 214 OS=Homo sapiens GN=HEL-214 PE=2 SV=1	3	3	0.0489	51714.9	7.88
$1-15	tr|Q5EFE5|Q5EFE5_HUMAN Anti-RhD monoclonal T125 gamma1 heavy chain OS=Homo sapiens PE=2 SV=1	3	3	0.0484	52361.8	8.64
$1-16	tr|Q86TT2|Q86TT2_HUMAN Full-length cDNA clone CS0DI019YF20 of Placenta of Homo sapiens (human) (Fragment) OS=Homo sapiens PE=2 SV=1	3	3	0.065	39125.1	7.87
$1-17	tr|Q6MZV7|Q6MZV7_HUMAN Putative uncharacterized protein DKFZp686C11235 OS=Homo sapiens GN=DKFZp686C11235 PE=2 SV=1	3	3	0.0486	52120.4	7.51
$1-18	tr|Q6N097|Q6N097_HUMAN Putative uncharacterized protein DKFZp686H20196 OS=Homo sapiens GN=DKFZp686H20196 PE=2 SV=1	3	3	0.0478	52758.3	8.75
$1-19	tr|A8K008|A8K008_HUMAN Uncharacterized protein OS=Homo sapiens PE=2 SV=1	3	3	0.0487	51595.9	8.44
$1-20	tr|Q6N095|Q6N095_HUMAN Uncharacterized protein OS=Homo sapiens GN=DKFZp686K03196 PE=1 SV=1	3	3	0.0484	52359.8	8.84
$1-21	tr|Q6MZQ6|Q6MZQ6_HUMAN Putative uncharacterized protein DKFZp686G11190 OS=Homo sapiens GN=DKFZp686G11190 PE=2 SV=1	3	3	0.0484	52042.3	8.31
	P20170700270_A1,7130	K.ALPAPIEK.T	838.503	0.00052	2	1	27.67	0	0.0477	0|0	sp|P01860|IGHG3_HUMAN/sp|P01857|IGHG1_HUMAN/tr|Q6PYX1|Q6PYX1_HUMAN/tr|V9HW68|V9HW68_HUMAN/tr|Q6N094|Q6N094_HUMAN/tr|S6B291|S6B291_HUMAN/tr|Q6GMX6|Q6GMX6_HUMAN/tr|A0A0A0MS08|A0A0A0MS08_HUMAN/tr|A0A0A0MS07|A0A0A0MS07_HUMAN/tr|A0A075B6N8|A0A075B6N8_HUMAN/tr|Q6N089|Q6N089_HUMAN/tr|Q5EFE5|Q5EFE5_HUMAN/tr|Q6N095|Q6N095_HUMAN/tr|Q86TT2|Q86TT2_HUMAN/tr|Q6MZQ6|Q6MZQ6_HUMAN/tr|Q6MZV7|Q6MZV7_HUMAN/tr|Q6N097…		6.05	0		0	2	MASCOT		T
	P20170700270_A1,6737	K.DTLM*ISR.T	851.429	-0.0002	2	1	23.23	0	0.815	0|0	sp|P01859|IGHG2_HUMAN/sp|P01860|IGHG3_HUMAN/sp|P01857|IGHG1_HUMAN/sp|P01861|IGHG4_HUMAN/tr|Q6N093|Q6N093_HUMAN/tr|Q6PYX1|Q6PYX1_HUMAN/tr|Q6MZU6|Q6MZU6_HUMAN/tr|S6C4Q7|S6C4Q7_HUMAN/tr|V9HW68|V9HW68_HUMAN/tr|Q6N094|Q6N094_HUMAN/tr|S6B291|S6B291_HUMAN/tr|Q6GMX6|Q6GMX6_HUMAN/tr|Q6MZX7|Q6MZX7_HUMAN/tr|A0A0A0MS08|A0A0A0MS08_HUMAN/tr|A0A0A0MS07|A0A0A0MS07_HUMAN/tr|A0A075B6N8|A0A075B6N8_HUMAN/tr|Q6N089|Q…		5.84	0	15.994919 Oxidation (M)	0	2	MASCOT		T
	P20170700270_A1,6959	K.SLSLSPGK.-	788.451	0.00063	2	1	30.41	0	0.118	0|0	sp|P01859|IGHG2_HUMAN/sp|P01860|IGHG3_HUMAN/sp|P01857|IGHG1_HUMAN/tr|Q6N093|Q6N093_HUMAN/tr|Q6PYX1|Q6PYX1_HUMAN/tr|Q6MZU6|Q6MZU6_HUMAN/tr|V9HW68|V9HW68_HUMAN/tr|Q6N094|Q6N094_HUMAN/tr|S6B291|S6B291_HUMAN/tr|Q6GMX6|Q6GMX6_HUMAN/tr|A0A0A0MS07|A0A0A0MS07_HUMAN/tr|A0A075B6N8|A0A075B6N8_HUMAN/tr|Q6N089|Q6N089_HUMAN/tr|Q5EFE5|Q5EFE5_HUMAN/tr|Q6N095|Q6N095_HUMAN/tr|Q86TT2|Q86TT2_HUMAN/tr|Q6MZQ6|Q6MZQ6_H…		8.47	0		0	2	MASCOT		T
$2-1	sp|A0A075B6S2|KVD29_HUMAN Immunoglobulin kappa variable 2D-29 OS=Homo sapiens GN=IGKV2D-29 PE=3 SV=1	8	2	0.1667	13143	6.53
$2-2	sp|A0A0A0MRZ7|KVD26_HUMAN Immunoglobulin kappa variable 2D-26 OS=Homo sapiens GN=IGKV2D-26 PE=3 SV=1	8	2	0.1667	13297	4.9
$2-3	tr|A2NJV5|A2NJV5_HUMAN Kappa light chain variable region (Fragment) OS=Homo sapiens GN=IGKV A18 PE=4 SV=1	8	2	0.1653	13182	6.7
	P20170700270_A1,2	R.FSGSGSGTDFTLK.I	1303.62	0.00205	2	1	77.58	0	1.03e-06	0|0	sp|A0A087WW87|KV240_HUMAN/sp|A0A075B6S2|KVD29_HUMAN/sp|A0A0A0MRZ7|KVD26_HUMAN/sp|A0A075B6P5|KV228_HUMAN/sp|A0A075B6S6|KVD30_HUMAN/sp|P01614|KVD40_HUMAN/sp|P06310|KV230_HUMAN/sp|P01615|KVD28_HUMAN/tr|A2NB45|A2NB45_HUMAN/tr|Q8TCD0|Q8TCD0_HUMAN/tr|A0A109PS54|A0A109PS54_HUMAN/tr|A0A087X0Q4|A0A087X0Q4_HUMAN/tr|A2IPI1|A2IPI1_HUMAN/tr|B7ZMG8|B7ZMG8_HUMAN/tr|Q9UL80|Q9UL80_HUMAN/tr|Q7Z3Y5|Q7Z3Y5_HUMAN/tr|…		5.84	0		0	2	MASCOT		T
	P20170700270_A1,157	R.FSGSGSGTDFTLK.I	1303.62	0.00089	2	1	51.87	0	0.000382	0|0	sp|A0A087WW87|KV240_HUMAN/sp|A0A075B6S2|KVD29_HUMAN/sp|A0A0A0MRZ7|KVD26_HUMAN/sp|A0A075B6P5|KV228_HUMAN/sp|A0A075B6S6|KVD30_HUMAN/sp|P01614|KVD40_HUMAN/sp|P06310|KV230_HUMAN/sp|P01615|KVD28_HUMAN/tr|A2NB45|A2NB45_HUMAN/tr|Q8TCD0|Q8TCD0_HUMAN/tr|A0A109PS54|A0A109PS54_HUMAN/tr|A0A087X0Q4|A0A087X0Q4_HUMAN/tr|A2IPI1|A2IPI1_HUMAN/tr|B7ZMG8|B7ZMG8_HUMAN/tr|Q9UL80|Q9UL80_HUMAN/tr|Q7Z3Y5|Q7Z3Y5_HUMAN/tr|…		5.84	0		0	2	MASCOT		T
	P20170700270_A1,305	R.FSGSGSGTDFTLK.I	1303.62	0.00051	2	1	36.37	0	0.0136	0|0	sp|A0A087WW87|KV240_HUMAN/sp|A0A075B6S2|KVD29_HUMAN/sp|A0A0A0MRZ7|KVD26_HUMAN/sp|A0A075B6P5|KV228_HUMAN/sp|A0A075B6S6|KVD30_HUMAN/sp|P01614|KVD40_HUMAN/sp|P06310|KV230_HUMAN/sp|P01615|KVD28_HUMAN/tr|A2NB45|A2NB45_HUMAN/tr|Q8TCD0|Q8TCD0_HUMAN/tr|A0A109PS54|A0A109PS54_HUMAN/tr|A0A087X0Q4|A0A087X0Q4_HUMAN/tr|A2IPI1|A2IPI1_HUMAN/tr|B7ZMG8|B7ZMG8_HUMAN/tr|Q9UL80|Q9UL80_HUMAN/tr|Q7Z3Y5|Q7Z3Y5_HUMAN/tr|…		5.84	0		0	2	MASCOT		T
	P20170700270_A1,8848	R.FSGSGSGTDFTLK.I	1303.62	0.00177	2	1	71.38	0	1.09e-05	0|0	sp|A0A087WW87|KV240_HUMAN/sp|A0A075B6S2|KVD29_HUMAN/sp|A0A0A0MRZ7|KVD26_HUMAN/sp|A0A075B6P5|KV228_HUMAN/sp|A0A075B6S6|KVD30_HUMAN/sp|P01614|KVD40_HUMAN/sp|P06310|KV230_HUMAN/sp|P01615|KVD28_HUMAN/tr|A2NB45|A2NB45_HUMAN/tr|Q8TCD0|Q8TCD0_HUMAN/tr|A0A109PS54|A0A109PS54_HUMAN/tr|A0A087X0Q4|A0A087X0Q4_HUMAN/tr|A2IPI1|A2IPI1_HUMAN/tr|B7ZMG8|B7ZMG8_HUMAN/tr|Q9UL80|Q9UL80_HUMAN/tr|Q7Z3Y5|Q7Z3Y5_HUMAN/tr|…		5.84	0		0	2	MASCOT		T
	P20170700270_A1,9369	R.FSGSGSGTDFTLK.I	1303.62	0.00051	2	1	82.59	0	3.24e-07	0|0	sp|A0A087WW87|KV240_HUMAN/sp|A0A075B6S2|KVD29_HUMAN/sp|A0A0A0MRZ7|KVD26_HUMAN/sp|A0A075B6P5|KV228_HUMAN/sp|A0A075B6S6|KVD30_HUMAN/sp|P01614|KVD40_HUMAN/sp|P06310|KV230_HUMAN/sp|P01615|KVD28_HUMAN/tr|A2NB45|A2NB45_HUMAN/tr|Q8TCD0|Q8TCD0_HUMAN/tr|A0A109PS54|A0A109PS54_HUMAN/tr|A0A087X0Q4|A0A087X0Q4_HUMAN/tr|A2IPI1|A2IPI1_HUMAN/tr|B7ZMG8|B7ZMG8_HUMAN/tr|Q9UL80|Q9UL80_HUMAN/tr|Q7Z3Y5|Q7Z3Y5_HUMAN/tr|…		5.84	0		0	2	MASCOT		T
	P20170700270_A1,9687	R.FSGSGSGTDFTLK.I	1303.62	0.00077	2	1	48.58	0	0.00209	0|0	sp|A0A087WW87|KV240_HUMAN/sp|A0A075B6S2|KVD29_HUMAN/sp|A0A0A0MRZ7|KVD26_HUMAN/sp|A0A075B6P5|KV228_HUMAN/sp|A0A075B6S6|KVD30_HUMAN/sp|P01614|KVD40_HUMAN/sp|P06310|KV230_HUMAN/sp|P01615|KVD28_HUMAN/tr|A2NB45|A2NB45_HUMAN/tr|Q8TCD0|Q8TCD0_HUMAN/tr|A0A109PS54|A0A109PS54_HUMAN/tr|A0A087X0Q4|A0A087X0Q4_HUMAN/tr|A2IPI1|A2IPI1_HUMAN/tr|B7ZMG8|B7ZMG8_HUMAN/tr|Q9UL80|Q9UL80_HUMAN/tr|Q7Z3Y5|Q7Z3Y5_HUMAN/tr|…		5.84	0		0	2	MASCOT		T
	P20170700270_A1,5922	R.FSGVPDR.F	777.389	0.00037	2	1	34.6	0	0.0316	0|0	sp|A0A075B6S2|KVD29_HUMAN/sp|A0A0A0MRZ7|KVD26_HUMAN/sp|A0A0C4DH68|KV224_HUMAN/tr|A0A075B6R9|A0A075B6R9_HUMAN/tr|A2NJV5|A2NJV5_HUMAN		5.84	0		0	2	MASCOT		T
	P20170700270_A1,6158	R.FSGVPDR.F	777.389	1e-05	2	1	34.74	0	0.0306	0|0	sp|A0A075B6S2|KVD29_HUMAN/sp|A0A0A0MRZ7|KVD26_HUMAN/sp|A0A0C4DH68|KV224_HUMAN/tr|A0A075B6R9|A0A075B6R9_HUMAN/tr|A2NJV5|A2NJV5_HUMAN		5.84	0		0	2	MASCOT		T
$3-1	sp|P02671|FIBA_HUMAN Fibrinogen alpha chain OS=Homo sapiens GN=FGA PE=1 SV=2	3	2	0.0231	94971.9	5.7
$3-2	tr|A0A0S2Z3E8|A0A0S2Z3E8_HUMAN Fibrinogen alpha chain isoform 2 (Fragment) OS=Homo sapiens GN=FGA PE=2 SV=1	3	2	0.0459	47384	8.55
	P20170700270_A1,8961	K.ALTDMPQMR.M	1062.51	-0.00022	2	1	25.08	0	0.185	0|0	sp|P02671|FIBA_HUMAN/tr|A0A0S2Z3E8|A0A0S2Z3E8_HUMAN		5.88	0		0	2	MASCOT		T
	P20170700270_A1,7660	K.SQLQKVPPEWK.A	1339.74	-0.00048	2	1	65.61	0	3.79e-05	0|0	sp|P02671|FIBA_HUMAN/tr|A0A0S2Z3E8|A0A0S2Z3E8_HUMAN		8.31	1		0	2	MASCOT		T
	P20170700270_A1,9273	K.SQLQKVPPEWK.A	1339.74	0.0014	2	1	37.03	0	0.0108	0|0	sp|P02671|FIBA_HUMAN/tr|A0A0S2Z3E8|A0A0S2Z3E8_HUMAN		8.31	1		0	2	MASCOT		T
$4-1	sp|P01270|PTHY_HUMAN Parathyroid hormone OS=Homo sapiens GN=PTH PE=1 SV=1	2	2	0.1043	12861	9.72
	P20170700270_A1,3264	K.HLNSM*ER.V	902.415	0.00027	2	1	25.18	0	0.0805	0|0	sp|P01270|PTHY_HUMAN		6.75	0	15.994919 Oxidation (M)	0	2	MASCOT		T
	P20170700270_A1,9893	K.VEWIR.K ! R.VEWLR.K ! R.VEWLR.R	702.393	4e-05	2	1	22.68	0	0.713	0|0	sp|Q9H6S0|YTDC2_HUMAN/tr|Q6ZMY0|Q6ZMY0_HUMAN ! sp|P01270|PTHY_HUMAN ! tr|A0A0A7C711|A0A0A7C711_HUMAN/tr|C9WEN5|C9WEN5_HUMAN/tr|A0A090KF00|A0A090KF00_HUMAN/tr|U5YRJ1|U5YRJ1_HUMAN/tr|C7FDR6|C7FDR6_HUMAN/tr|A0A186VNV1|A0A186VNV1_HUMAN		5.97	0		0	2	MASCOT		T
$5-1	sp|P19474|RO52_HUMAN E3 ubiquitin-protein ligase TRIM21 OS=Homo sapiens GN=TRIM21 PE=1 SV=1	2	2	0.04	54169.2	5.98
	P20170700270_A1,9229	K.HYWEVDVTGK.E	1233.59	0.00139	2	1	39.08	0	0.00674	0|0	sp|P19474|RO52_HUMAN		5.32	0		0	2	MASCOT		T
	P20170700270_A1,9252	K.NFLVEEEQR.Q	1163.57	-0.00582	2	1	29.18	0	0.186	0|0	sp|P19474|RO52_HUMAN		4.25	0		0	2	MASCOT		T
$6-1	tr|B3KV88|B3KV88_HUMAN cDNA FLJ16269 fis, clone MESAN2016552, highly similar to Homo sapiens PHD finger protein 19 (PHF19), transcript variant 1, mRNA OS=Homo sapiens PE=2 SV=1	2	2	0.0391	63400.6	9.04
$6-2	tr|A0A087X169|A0A087X169_HUMAN PHD finger protein 19 OS=Homo sapiens GN=PHF19 PE=1 SV=1	2	2	0.0367	67645.7	9.12
$6-3	sp|Q5T6S3|PHF19_HUMAN PHD finger protein 19 OS=Homo sapiens GN=PHF19 PE=1 SV=1	2	2	0.0379	65590.2	9.08
	P20170700270_A1,5984	K.DIQHAGVPGEEPK.C	1376.68	0.00094	2	1	23.16	0	0.598	0|0	sp|Q5T6S3|PHF19_HUMAN/tr|A0A087X169|A0A087X169_HUMAN/tr|X6RER8|X6RER8_HUMAN/tr|B0QZ72|B0QZ72_HUMAN/tr|B3KV88|B3KV88_HUMAN		4.65	0		0	2	MASCOT		T
	P20170700270_A1,5350	K.LTSTPVTDR.G	989.526	-0.00017	2	1	37.06	0	0.0198	0|0	sp|Q5T6S3|PHF19_HUMAN/tr|F5H8K3|F5H8K3_HUMAN/tr|A0A087X169|A0A087X169_HUMAN/tr|B7Z887|B7Z887_HUMAN/tr|B7Z8H3|B7Z8H3_HUMAN/tr|B3KV88|B3KV88_HUMAN/tr|B0QZ50|B0QZ50_HUMAN		5.84	0		0	2	MASCOT		T
$7-1	sp|Q53ET0|CRTC2_HUMAN CREB-regulated transcription coactivator 2 OS=Homo sapiens GN=CRTC2 PE=1 SV=2	2	1	0.0101	73300.9	6.6
$7-2	tr|H0YDQ8|H0YDQ8_HUMAN CREB-regulated transcription coactivator 2 (Fragment) OS=Homo sapiens GN=CRTC2 PE=1 SV=2	2	1	0.0146	51196.7	9.54
	P20170700270_A1,6908	R.RM*VSPLR.R	874.493	0.00272	2	1	21.7	0	0.796	0|0	sp|Q53ET0|CRTC2_HUMAN/tr|H0YDQ8|H0YDQ8_HUMAN		12	1	15.994919 Oxidation (M)	0	2	MASCOT		T
	P20170700270_A1,8529	R.RMVSPLR.R	858.498	0.00328	2	1	29.76	0	0.129	0|0	sp|Q53ET0|CRTC2_HUMAN/tr|H0YDQ8|H0YDQ8_HUMAN		12	1		0	2	MASCOT		T
$8-1	sp|A6NNA2|SRRM3_HUMAN Serine/arginine repetitive matrix protein 3 OS=Homo sapiens GN=SRRM3 PE=2 SV=4	1	1	0.0101	65248.6	11.68
$8-2	tr|A0A087WXA3|A0A087WXA3_HUMAN Serine/arginine repetitive matrix protein 3 OS=Homo sapiens GN=SRRM3 PE=4 SV=1	1	1	0.0092	71593.1	11.67
	P20170700270_A1,8729	R.QM*LMEK.E	795.374	-0.0137	1	1	20.2	0	2.49	0|0	sp|A6NNA2|SRRM3_HUMAN/tr|A0A087WXA3|A0A087WXA3_HUMAN		6	0	15.994919 Oxidation (M)	0	2	MASCOT		T
$9-1	sp|P23229|ITA6_HUMAN Integrin alpha-6 OS=Homo sapiens GN=ITGA6 PE=1 SV=5	1	1	0.0071	126604	6.21
	P20170700270_A1,3863	K.YTQELTLK.R	995.541	-0.01135	2	1	21.6	0	0.857	0|0	sp|P23229|ITA6_HUMAN		6	0		0	2	MASCOT		T
$10-1	sp|Q16518|RPE65_HUMAN Retinoid isomerohydrolase OS=Homo sapiens GN=RPE65 PE=1 SV=3	1	1	0.0113	60946.8	6.05
$10-2	tr|Q2EKB8|Q2EKB8_HUMAN Retinal pigment epithelium-specific protein (Fragment) OS=Homo sapiens GN=RPE65 PE=4 SV=1	1	1	0.1622	4346.73	4.3
	P20170700270_A1,3722	K.LNVKTK.E	702.451	0.00031	2	1	21.03	0	0.475	0|0	sp|Q16518|RPE65_HUMAN/tr|Q2EKB8|Q2EKB8_HUMAN		10	1		0	2	MASCOT		T
$11-1	sp|Q8N1W1|ARG28_HUMAN Rho guanine nucleotide exchange factor 28 OS=Homo sapiens GN=ARHGEF28 PE=1 SV=3	1	1	0.0047	191888	5.69
$11-2	tr|D6RGZ3|D6RGZ3_HUMAN Rho guanine nucleotide exchange factor 28 OS=Homo sapiens GN=ARHGEF28 PE=1 SV=1	1	1	0.0123	73854.1	5.88
	P20170700270_A1,3819	K.IENKTYTK.L	996.536	0.0041	2	1	22.82	0	0.283	0|0	sp|Q8N1W1|ARG28_HUMAN/tr|D6RGZ3|D6RGZ3_HUMAN		8.5	1		0	2	MASCOT		T
$12-1	sp|Q8ND82|Z280C_HUMAN Zinc finger protein 280C OS=Homo sapiens GN=ZNF280C PE=1 SV=1	1	1	0.0109	83095.1	9.29
	P20170700270_A1,4147	R.MAKHLSQR.K	970.525	0.01716	2	1	25.26	0	0.139	0|0	sp|Q8ND82|Z280C_HUMAN		11	1		0	2	MASCOT		T
$13-1	sp|Q9UJ55|MAGL2_HUMAN MAGE-like protein 2 OS=Homo sapiens GN=MAGEL2 PE=1 SV=2	1	1	0.0072	132821	9.55
$13-2	tr|Q6P3U4|Q6P3U4_HUMAN MAGEL2 protein (Fragment) OS=Homo sapiens GN=MAGEL2 PE=2 SV=1	1	1	0.0133	74317.4	7.88
$13-3	tr|Q05BN9|Q05BN9_HUMAN MAGEL2 protein (Fragment) OS=Homo sapiens GN=MAGEL2 PE=2 SV=1	1	1	0.0137	72234.9	7.3
$13-4	tr|Q2M1Q7|Q2M1Q7_HUMAN MAGEL2 protein (Fragment) OS=Homo sapiens GN=MAGEL2 PE=2 SV=1	1	1	0.0152	64866.7	8.08
	P20170700270_A1,10755	K.KLITEVFVR.Q	1104.68	0.01	2	1	23.62	0	0.131	0|0	sp|Q9UJ55|MAGL2_HUMAN/tr|Q6P3U4|Q6P3U4_HUMAN/tr|Q2M1Q7|Q2M1Q7_HUMAN/tr|Q05BN9|Q05BN9_HUMAN		8.75	1		0	2	MASCOT		T
$14-1	sp|Q9ULM3|YETS2_HUMAN YEATS domain-containing protein 2 OS=Homo sapiens GN=YEATS2 PE=1 SV=2	1	1	0.0042	150780	9.1
$14-2	tr|Q9H8R0|Q9H8R0_HUMAN cDNA FLJ13308 fis, clone OVARC1001436, weakly similar to ENL PROTEIN OS=Homo sapiens PE=2 SV=1	1	1	0.0174	38757.3	8.8
	P20170700270_A1,3405	R.VQVHFK.D	757.436	-0.01118	2	1	20.07	0	0.541	0|0	sp|Q9ULM3|YETS2_HUMAN/tr|Q9H8R0|Q9H8R0_HUMAN		8.73	0		0	2	MASCOT		T
$15-1	tr|A0A075B6V9|A0A075B6V9_HUMAN Protein TRAJ59 (Fragment) OS=Homo sapiens GN=TRAJ59 PE=4 SV=1	1	1	0.3889	1955.24	11
	P20170700270_A1,7419	-.XKEGNRK.F	830.484	-0.00375	2	1	21.66	0	0.826	0|0	tr|A0A075B6V9|A0A075B6V9_HUMAN		9.99	2		0	2	MASCOT		T
$16-1	tr|A0A0S2Z5K8|A0A0S2Z5K8_HUMAN Spermatid perinuclear RNA binding protein isoform 2 (Fragment) OS=Homo sapiens GN=STRBP PE=2 SV=1	1	1	0.0091	72131.1	8.92
$16-2	tr|V9HWK4|V9HWK4_HUMAN Epididymis luminal protein 162 OS=Homo sapiens GN=HEL162 PE=2 SV=1	1	1	0.0089	73651.7	8.91
$16-3	sp|Q96SI9|STRBP_HUMAN Spermatid perinuclear RNA-binding protein OS=Homo sapiens GN=STRBP PE=1 SV=1	1	1	0.0089	73651.7	8.91
	P20170700270_A1,4800	R.KILDSK.A	703.435	0.00024	2	1	31.94	0	0.0448	0|0	sp|Q96SI9|STRBP_HUMAN/tr|V9HWK4|V9HWK4_HUMAN/tr|A0A0S2Z5K8|A0A0S2Z5K8_HUMAN		8.59	1		0	2	MASCOT		T
$17-1	tr|A0A126GVB3|A0A126GVB3_HUMAN OR52E1 OS=Homo sapiens GN=OR52E1 PE=3 SV=1	1	1	0.0227	34653.4	8.6
$17-2	sp|Q8NGJ3|O52E1_HUMAN Olfactory receptor 52E1 OS=Homo sapiens GN=OR52E1 PE=3 SV=1	1	1	0.0227	34713.4	8.64
	P20170700270_A1,5179	R.LSCASIR.V	806.419	-4e-05	2	1	22.86	0	0.443	0|0	sp|Q8NGJ3|O52E1_HUMAN/tr|A0A126GVB3|A0A126GVB3_HUMAN		8.25	0		0	2	MASCOT		T
$18-1	tr|A0A140T9Y6|A0A140T9Y6_HUMAN SCAN domain-containing protein 3 (Fragment) OS=Homo sapiens GN=ZBED9 PE=4 SV=1	1	1	0.0076	91050	5.89
$18-2	sp|Q6R2W3|SCND3_HUMAN SCAN domain-containing protein 3 OS=Homo sapiens GN=ZBED9 PE=2 SV=1	1	1	0.0045	151664	6.29
	P20170700270_A1,3358	K.KVLTSK.S	675.44	-0.0002	2	1	26.89	0	0.0486	0|0	sp|Q6R2W3|SCND3_HUMAN/tr|A0A140T9Y6|A0A140T9Y6_HUMAN		10	1		0	2	MASCOT		T
$19-1	tr|A0N4V7|A0N4V7_HUMAN HCG2039797 (Fragment) OS=Homo sapiens GN=Tcr-alpha PE=4 SV=1	1	1	0.381	2213.56	9.79
$19-2	tr|A0A075B6Z2|A0A075B6Z2_HUMAN Protein TRAJ56 (Fragment) OS=Homo sapiens GN=TRAJ56 PE=1 SV=1	1	1	0.381	2110.41	10.29
	P20170700270_A1,8048	K.GITLSVRP.-	842.509	-0.00028	2	1	20.81	0	0.395	0|0	tr|A0N4V7|A0N4V7_HUMAN/tr|A0A075B6Z2|A0A075B6Z2_HUMAN		9.75	0		0	2	MASCOT		T
$20-1	tr|A4D1Y2|A4D1Y2_HUMAN Similar to cell division cycle 10 homolog OS=Homo sapiens GN=LOC392884 PE=3 SV=1	1	1	0.0207	44847.4	8.74
	P20170700270_A1,5215	R.REQVAKIK.K	971.6	-0.0144	2	1	27.05	0	0.0673	0|0	tr|A4D1Y2|A4D1Y2_HUMAN		9.99	2		0	2	MASCOT		T
$21-1	tr|A8K6L7|A8K6L7_HUMAN cDNA FLJ78668, highly similar to Homo sapiens deleted in liver cancer 1 (DLC1), transcript variant 1, mRNA OS=Homo sapiens PE=2 SV=1	1	1	0.0046	170580	5.97
$21-2	sp|Q96QB1|RHG07_HUMAN Rho GTPase-activating protein 7 OS=Homo sapiens GN=DLC1 PE=1 SV=4	1	1	0.0046	170590	5.98
$21-3	tr|A8K119|A8K119_HUMAN cDNA FLJ76742, highly similar to Homo sapiens deleted in liver cancer 1 (DLC1), transcript variant 2, mRNA OS=Homo sapiens PE=2 SV=1	1	1	0.0064	122823	7.54
	P20170700270_A1,8751	K.LTALLEK.Y	787.492	3e-05	2	1	28.74	0	0.119	0|0	sp|Q96QB1|RHG07_HUMAN/tr|A8K6L7|A8K6L7_HUMAN/tr|A8K119|A8K119_HUMAN		6	0		0	2	MASCOT		T
$22-1	tr|A8K8Z3|A8K8Z3_HUMAN cDNA FLJ77613, highly similar to Homo sapiens tousled-like kinase 1 (TLK1), mRNA OS=Homo sapiens PE=2 SV=1	1	1	0.0065	86668.6	8.88
$22-2	tr|Q53TF9|Q53TF9_HUMAN Putative uncharacterized protein TLK1 (Fragment) OS=Homo sapiens GN=TLK1 PE=4 SV=1	1	1	0.0128	42946.2	9.72
$22-3	sp|Q9UKI8|TLK1_HUMAN Serine/threonine-protein kinase tousled-like 1 OS=Homo sapiens GN=TLK1 PE=1 SV=2	1	1	0.0065	86698.6	8.88
$22-4	tr|B3KRP1|B3KRP1_HUMAN Serine/threonine-protein kinase tousled-like 1 OS=Homo sapiens GN=TLK1 PE=1 SV=1	1	1	0.0121	45780.5	9.7
$22-5	sp|Q5D862|FILA2_HUMAN Filaggrin-2 OS=Homo sapiens GN=FLG2 PE=1 SV=1	1	1	0.0021	248070	8.45
	P20170700270_A1,6913	R.ERINK.S ! K.ERLNK.C	659.383	0.00954	2	1	25.93	0	0.604	0|0	sp|Q5D862|FILA2_HUMAN ! sp|Q9UKI8|TLK1_HUMAN/tr|B3KRP1|B3KRP1_HUMAN/tr|Q53TF9|Q53TF9_HUMAN/tr|A8K8Z3|A8K8Z3_HUMAN		8.85	1		0	2	MASCOT		T
$23-1	tr|A9NIU4|A9NIU4_HUMAN Obscurin isoform B (Fragment) OS=Homo sapiens GN=OBSCN PE=2 SV=1	1	1	0.0031	212393	5.95
$23-2	sp|Q5VST9|OBSCN_HUMAN Obscurin OS=Homo sapiens GN=OBSCN PE=1 SV=3	1	1	0.0008	868474	5.69
$23-3	tr|A0A1B0GTS2|A0A1B0GTS2_HUMAN Obscurin (Fragment) OS=Homo sapiens GN=OBSCN PE=1 SV=1	1	1	0.0023	282010	5.9
$23-4	tr|A6NGQ3|A6NGQ3_HUMAN Obscurin OS=Homo sapiens GN=OBSCN PE=1 SV=5	1	1	0.0007	972993	5.7
	P20170700270_A1,10821	R.FVNKVR.A	762.462	0.01216	2	1	20.12	0	1.16	0|0	sp|Q5VST9|OBSCN_HUMAN/tr|A9NIU4|A9NIU4_HUMAN/tr|A6NGQ3|A6NGQ3_HUMAN/tr|A0A1B0GTS2|A0A1B0GTS2_HUMAN		11	1		0	2	MASCOT		T
$24-1	tr|B3KQ70|B3KQ70_HUMAN Meiosis-specific nuclear structural 1, isoform CRA_a OS=Homo sapiens GN=MNS1 PE=2 SV=1	1	1	0.0331	44640.5	5.63
$24-2	sp|Q8NEH6|MNS1_HUMAN Meiosis-specific nuclear structural protein 1 OS=Homo sapiens GN=MNS1 PE=2 SV=2	1	1	0.0242	60570.6	6.73
	P20170700270_A1,8183	R.IELMNAQKQRM*K.Q	1505.79	-0.01309	2	1	21.76	0	1.2	0|0	sp|Q8NEH6|MNS1_HUMAN/tr|B3KQ70|B3KQ70_HUMAN		9.99	2	15.994919 Oxidation (M)	0	2	MASCOT		T
$25-1	tr|B3KUK3|B3KUK3_HUMAN cDNA FLJ40080 fis, clone TESTI2001795, highly similar to Homo sapiens regulator of G-protein signalling 22 (RGS22), mRNA OS=Homo sapiens PE=2 SV=1	1	1	0.0092	76359.1	8.91
$25-2	sp|Q8NE09|RGS22_HUMAN Regulator of G-protein signaling 22 OS=Homo sapiens GN=RGS22 PE=1 SV=3	1	1	0.0047	147162	8.08
$25-3	tr|G3V112|G3V112_HUMAN Regulator of G-protein signalling 22, isoform CRA_c OS=Homo sapiens GN=RGS22 PE=1 SV=1	1	1	0.0055	126202	8.44
$25-4	tr|E5RGJ7|E5RGJ7_HUMAN Regulator of G-protein-signaling 22 (Fragment) OS=Homo sapiens GN=RGS22 PE=1 SV=1	1	1	0.0223	31632.6	5.39
	P20170700270_A1,6903	R.ITYRDR.N	823.442	-0.0148	2	1	21.96	0	0.29	0|0	sp|Q8NE09|RGS22_HUMAN/tr|B3KUK3|B3KUK3_HUMAN/tr|G3V112|G3V112_HUMAN/tr|E5RGJ7|E5RGJ7_HUMAN		8.75	1		0	2	MASCOT		T
$26-1	tr|C9JTF2|C9JTF2_HUMAN cAMP-regulated phosphoprotein 21 (Fragment) OS=Homo sapiens GN=ARPP21 PE=1 SV=1	1	1	0.0851	10281	4.67
$26-2	tr|F8WDL2|F8WDL2_HUMAN cAMP-regulated phosphoprotein 21 OS=Homo sapiens GN=ARPP21 PE=1 SV=1	1	1	0.0816	10640.5	4.85
$26-3	tr|A8K1F3|A8K1F3_HUMAN Cyclic AMP-regulated phosphoprotein, 21 kD, isoform CRA_a OS=Homo sapiens GN=ARPP-21 PE=2 SV=1	1	1	0.0899	9674.38	4.64
$26-4	tr|C9J5R1|C9J5R1_HUMAN cAMP-regulated phosphoprotein 21 (Fragment) OS=Homo sapiens GN=ARPP21 PE=1 SV=1	1	1	0.0769	11391.1	4.54
$26-5	tr|C9JD93|C9JD93_HUMAN cAMP-regulated phosphoprotein 21 (Fragment) OS=Homo sapiens GN=ARPP21 PE=1 SV=1	1	1	0.0833	10457.4	4.64
$26-6	tr|C9JI74|C9JI74_HUMAN cAMP-regulated phosphoprotein 21 (Fragment) OS=Homo sapiens GN=ARPP21 PE=1 SV=1	1	1	0.0816	10689.5	4.67
$26-7	tr|A8K0T4|A8K0T4_HUMAN cDNA FLJ78233 OS=Homo sapiens PE=2 SV=1	1	1	0.0899	9602.32	4.7
$26-8	tr|C9J091|C9J091_HUMAN cAMP-regulated phosphoprotein 21 (Fragment) OS=Homo sapiens GN=ARPP21 PE=1 SV=1	1	1	0.0792	10976	4.64
$26-9	sp|Q9UBL0|ARP21_HUMAN cAMP-regulated phosphoprotein 21 OS=Homo sapiens GN=ARPP21 PE=1 SV=2	1	1	0.0099	89194.8	6.51
	P20170700270_A1,3406	R.KSKSGAGK.G	762.447	-0.01502	2	1	26.37	0	0.26	0|0	sp|Q9UBL0|ARP21_HUMAN/tr|C9J091|C9J091_HUMAN/tr|A8K0T4|A8K0T4_HUMAN/tr|C9J5R1|C9J5R1_HUMAN/tr|A8K1F3|A8K1F3_HUMAN/tr|C9JI74|C9JI74_HUMAN/tr|C9JD93|C9JD93_HUMAN/tr|F8WDL2|F8WDL2_HUMAN/tr|C9JTF2|C9JTF2_HUMAN		10.3	2		0	2	MASCOT		T
$27-1	tr|E9PC17|E9PC17_HUMAN Uncharacterized protein C6orf201 OS=Homo sapiens GN=C6orf201 PE=4 SV=1	1	1	0.058	16254.9	10.75
$27-2	sp|Q7Z4U5|CF201_HUMAN Uncharacterized protein C6orf201 OS=Homo sapiens GN=C6orf201 PE=2 SV=3	1	1	0.0571	16242.9	10.39
$27-3	tr|B4DXB2|B4DXB2_HUMAN cDNA FLJ58957 OS=Homo sapiens PE=2 SV=1	1	1	0.0625	15057.5	10.47
	P20170700270_A1,4647	K.LIQKNVPR.R	967.605	0.01126	2	1	22.97	0	0.081	0|0	sp|Q7Z4U5|CF201_HUMAN/tr|E9PC17|E9PC17_HUMAN/tr|B4DXB2|B4DXB2_HUMAN		11	1		0	2	MASCOT		T
$28-1	tr|F8W079|F8W079_HUMAN ATP synthase subunit beta, mitochondrial (Fragment) OS=Homo sapiens GN=ATP5B PE=1 SV=1	1	1	0.0246	30169.6	7.9
	P20170700270_A1,7406	K.VSALLGR.I	715.446	0.00196	2	1	23.94	0	0.607	0|0	tr|F8W079|F8W079_HUMAN		9.72	0		0	2	MASCOT		T
$29-1	tr|H0Y300|H0Y300_HUMAN Haptoglobin OS=Homo sapiens GN=HP PE=1 SV=4	1	1	0.0136	49105.4	6.17
$29-2	tr|J3QR68|J3QR68_HUMAN Haptoglobin (Fragment) OS=Homo sapiens GN=HP PE=1 SV=1	1	1	0.0149	44929.5	6.13
$29-3	tr|J3KTC3|J3KTC3_HUMAN Haptoglobin-related protein OS=Homo sapiens GN=HPR PE=1 SV=1	1	1	0.0513	13264	8.44
$29-4	tr|J3KRH2|J3KRH2_HUMAN Haptoglobin (Fragment) OS=Homo sapiens GN=HP PE=1 SV=1	1	1	0.0403	16467.3	5.18
$29-5	tr|A0A0U4DJF7|A0A0U4DJF7_HUMAN Haptoglobin (Fragment) OS=Homo sapiens GN=HP PE=4 SV=1	1	1	0.1034	6656.41	6.9
$29-6	tr|J3QLC9|J3QLC9_HUMAN Haptoglobin (Fragment) OS=Homo sapiens GN=HP PE=1 SV=1	1	1	0.0164	40668.6	5.54
$29-7	tr|A0A0C4DGL8|A0A0C4DGL8_HUMAN Haptoglobin OS=Homo sapiens GN=HP PE=1 SV=1	1	1	0.0173	38451.3	6.26
$29-8	tr|A0A0U4EXB4|A0A0U4EXB4_HUMAN Haptoglobin (Fragment) OS=Homo sapiens GN=HP PE=4 SV=1	1	1	0.0513	13409.9	6.1
$29-9	sp|P00738|HPT_HUMAN Haptoglobin OS=Homo sapiens GN=HP PE=1 SV=1	1	1	0.0148	45204.8	6.13
$29-10	sp|P00739|HPTR_HUMAN Haptoglobin-related protein OS=Homo sapiens GN=HPR PE=2 SV=2	1	1	0.0172	39029.1	6.63
	P20170700270_A1,5310	K.KQWINK.A	816.473	-0.0003	2	1	27.64	0	0.214	0|0	sp|P00739|HPTR_HUMAN/sp|P00738|HPT_HUMAN/tr|A0A0U4EXB4|A0A0U4EXB4_HUMAN/tr|A0A0U4DJF7|A0A0U4DJF7_HUMAN/tr|J3KRH2|J3KRH2_HUMAN/tr|A0A0C4DGL8|A0A0C4DGL8_HUMAN/tr|J3QLC9|J3QLC9_HUMAN/tr|J3QR68|J3QR68_HUMAN/tr|H0Y300|H0Y300_HUMAN/tr|J3KTC3|J3KTC3_HUMAN		10	1		0	2	MASCOT		T
$30-1	tr|H0Y450|H0Y450_HUMAN Probable arginine--tRNA ligase, mitochondrial (Fragment) OS=Homo sapiens GN=RARS2 PE=1 SV=1	1	1	0.0485	23155.2	9.08
	P20170700270_A1,9235	-.X*FQSVESSTR.K	1187.54	0.00295	2	1	22.17	0	0.153	0|0	tr|H0Y450|H0Y450_HUMAN		6	0	15.994919 Oxidation (M)	0	2	MASCOT		T
$31-1	tr|H0Y711|H0Y711_HUMAN Methylosome protein 50 (Fragment) OS=Homo sapiens GN=WDR77 PE=1 SV=1	1	1	0.0412	30987.3	4.75
$31-2	tr|A0A024R0H7|A0A024R0H7_HUMAN Testis tissue sperm-binding protein Li 44a OS=Homo sapiens GN=WDR77 PE=2 SV=1	1	1	0.0351	36724	5.03
$31-3	sp|Q9BQA1|MEP50_HUMAN Methylosome protein 50 OS=Homo sapiens GN=WDR77 PE=1 SV=1	1	1	0.0351	36724	5.03
	P20170700270_A1,8835	K.DSVFLSCSEDNR.I	1428.61	0.00026	2	1	49.03	0	0.000159	0|0	sp|Q9BQA1|MEP50_HUMAN/tr|A0A024R0H7|A0A024R0H7_HUMAN/tr|H0Y711|H0Y711_HUMAN		4.03	0		0	2	MASCOT		T
$32-1	tr|H0Y9M3|H0Y9M3_HUMAN Beta-hexosaminidase subunit beta (Fragment) OS=Homo sapiens GN=HEXB PE=1 SV=1	1	1	0.1731	5935.65	8.21
	P20170700270_A1,9430	-.XDATNLTPR.L	1015.55	0.01564	2	1	21.82	0	0.523	0|0	tr|H0Y9M3|H0Y9M3_HUMAN		5.84	1		0	2	MASCOT		T
$33-1	tr|H0YFZ8|H0YFZ8_HUMAN Rho guanine nucleotide exchange factor 17 (Fragment) OS=Homo sapiens GN=ARHGEF17 PE=1 SV=1	1	1	0.0674	20759.6	8.92
	P20170700270_A1,9415	R.RLSM*KNPQHGHSR.E	1563.79	0.0258	2	1	21.08	0	0.607	0|0	tr|H0YFZ8|H0YFZ8_HUMAN		12.01	2	15.994919 Oxidation (M)	0	2	MASCOT		T
$34-1	tr|J3KTH8|J3KTH8_HUMAN Granulocyte colony-stimulating factor OS=Homo sapiens GN=CSF3 PE=4 SV=1	1	1	0.0671	17684.2	5.21
$34-2	tr|Q6FH65|Q6FH65_HUMAN CSF3 protein (Fragment) OS=Homo sapiens GN=CSF3 PE=2 SV=1	1	1	0.0539	21977.4	5.81
$34-3	tr|J3QRX2|J3QRX2_HUMAN Granulocyte colony-stimulating factor (Fragment) OS=Homo sapiens GN=CSF3 PE=4 SV=1	1	1	0.071	16569.1	5.17
$34-4	tr|Q8N4W3|Q8N4W3_HUMAN Colony stimulating factor 3 (Granulocyte) OS=Homo sapiens GN=CSF3 PE=2 SV=1	1	1	0.055	21542.8	5.4
$34-5	tr|B4DNY7|B4DNY7_HUMAN cDNA FLJ52903, moderately similar to Granulocyte colony-stimulating factor OS=Homo sapiens PE=2 SV=1	1	1	0.0671	17685.2	4.87
$34-6	sp|P09919|CSF3_HUMAN Granulocyte colony-stimulating factor OS=Homo sapiens GN=CSF3 PE=1 SV=1	1	1	0.0531	22292.7	5.61
$34-7	tr|A0A0B4U5E3|A0A0B4U5E3_HUMAN Granulocyte-colony stimulating factor (Fragment) OS=Homo sapiens PE=2 SV=1	1	1	0.0632	18671.4	5.65
$34-8	tr|D7RVA3|D7RVA3_HUMAN Granulocyte colony-stimulating factor (Fragment) OS=Homo sapiens GN=CSF3 PE=2 SV=1	1	1	0.0797	14812.9	5.48
	P20170700270_A1,5449	K.IQGDGAALQEK.L	1129.58	-0.00156	2	1	54.88	0	0.00109	0|0	sp|P09919|CSF3_HUMAN/tr|B4DNY7|B4DNY7_HUMAN/tr|D7RVA3|D7RVA3_HUMAN/tr|A0A0B4U5E3|A0A0B4U5E3_HUMAN/tr|Q8N4W3|Q8N4W3_HUMAN/tr|Q6FH65|Q6FH65_HUMAN/tr|J3KTH8|J3KTH8_HUMAN/tr|J3QRX2|J3QRX2_HUMAN		4.37	0		0	2	MASCOT		T
$35-1	tr|L0R8L7|L0R8L7_HUMAN Alternative protein ZNF311 OS=Homo sapiens GN=ZNF311 PE=4 SV=1	1	1	0.1379	9107.27	10.96
	P20170700270_A1,8052	R.QNSPNTEGSTLK.R	1275.62	0.014	2	1	20.64	0	1.32	0|0	tr|L0R8L7|L0R8L7_HUMAN		6	0		0	2	MASCOT		T
$36-1	tr|Q59F30|Q59F30_HUMAN Fibroblast growth factor receptor 4 variant (Fragment) OS=Homo sapiens PE=3 SV=1	1	1	0.0077	112163	8.29
	P20170700270_A1,4181	R.SACALHVR.C	913.467	-0.01757	2	1	24.65	0	0.185	0|0	tr|Q59F30|Q59F30_HUMAN		7.99	0		0	2	MASCOT		T
$37-1	tr|Q9HB64|Q9HB64_HUMAN Interferon regulatory factor-7H (Fragment) OS=Homo sapiens PE=3 SV=1	1	1	0.0469	14363.1	10.16
$37-2	tr|E9PR03|E9PR03_HUMAN Interferon regulatory factor 7 OS=Homo sapiens GN=IRF7 PE=1 SV=1	1	1	0.0339	19393.6	8.97
$37-3	tr|B4DPR2|B4DPR2_HUMAN cDNA FLJ50830, highly similar to Serum albumin OS=Homo sapiens PE=2 SV=1	1	1	0.0115	59573.1	6.88
$37-4	tr|Q56G89|Q56G89_HUMAN Serum albumin OS=Homo sapiens PE=2 SV=1	1	1	0.0099	69083.6	5.85
$37-5	tr|A8K9P0|A8K9P0_HUMAN cDNA FLJ78413, highly similar to Homo sapiens albumin, mRNA OS=Homo sapiens PE=2 SV=1	1	1	0.0099	69266.9	5.91
$37-6	tr|F6KPG5|F6KPG5_HUMAN Albumin (Fragment) OS=Homo sapiens PE=2 SV=1	1	1	0.0103	66530.6	5.73
$37-7	sp|P02768|ALBU_HUMAN Serum albumin OS=Homo sapiens GN=ALB PE=1 SV=2	1	1	0.0099	69366	5.92
$37-8	tr|B2RBS8|B2RBS8_HUMAN cDNA, FLJ95666, highly similar to Homo sapiens albumin (ALB), mRNA OS=Homo sapiens PE=2 SV=1	1	1	0.0099	69392.1	5.92
$37-9	tr|M9RSF4|M9RSF4_HUMAN Interferon regulatory factor 7 OS=Homo sapiens GN=IRF7 PE=1 SV=1	1	1	0.0123	52816.3	6.4
$37-10	sp|Q92985|IRF7_HUMAN Interferon regulatory factor 7 OS=Homo sapiens GN=IRF7 PE=1 SV=2	1	1	0.0119	54276.9	5.89
$37-11	tr|A0A024RCA2|A0A024RCA2_HUMAN Interferon regulatory factor 7, isoform CRA_a OS=Homo sapiens GN=IRF7 PE=3 SV=1	1	1	0.0127	51458.8	6.11
$37-12	tr|E9PIA7|E9PIA7_HUMAN Interferon regulatory factor 7 OS=Homo sapiens GN=IRF7 PE=1 SV=1	1	1	0.0324	20693.2	10.05
$37-13	tr|B7WNR0|B7WNR0_HUMAN Serum albumin OS=Homo sapiens GN=ALB PE=1 SV=1	1	1	0.0121	56211.2	6.85
$37-14	tr|H0YA55|H0YA55_HUMAN Serum albumin (Fragment) OS=Homo sapiens GN=ALB PE=1 SV=1	1	1	0.0132	51458.8	6.62
$37-15	tr|A0A0C4DGB6|A0A0C4DGB6_HUMAN Serum albumin OS=Homo sapiens GN=ALB PE=1 SV=1	1	1	0.0099	69225.8	5.99
$37-16	tr|D6RHD5|D6RHD5_HUMAN Serum albumin OS=Homo sapiens GN=ALB PE=1 SV=1	1	1	0.0131	52058.6	6.45
$37-17	tr|B4DPP6|B4DPP6_HUMAN cDNA FLJ54371, highly similar to Serum albumin OS=Homo sapiens PE=2 SV=1	1	1	0.0097	70362.2	5.78
	P20170700270_A1,7028	K.AWAVAR.L ! K.AWAVAR.G	673.378	0.0001	2	1	26.64	0	0.195	0|0	sp|P02768|ALBU_HUMAN/tr|Q56G89|Q56G89_HUMAN/tr|B4DPR2|B4DPR2_HUMAN/tr|F6KPG5|F6KPG5_HUMAN/tr|A8K9P0|A8K9P0_HUMAN/tr|B2RBS8|B2RBS8_HUMAN/tr|A0A0C4DGB6|A0A0C4DGB6_HUMAN/tr|H0YA55|H0YA55_HUMAN/tr|B4DPP6|B4DPP6_HUMAN/tr|D6RHD5|D6RHD5_HUMAN/tr|B7WNR0|B7WNR0_HUMAN ! sp|Q92985|IRF7_HUMAN/tr|M9RSF4|M9RSF4_HUMAN/tr|E9PIA7|E9PIA7_HUMAN/tr|A0A024RCA2|A0A024RCA2_HUMAN/tr|E9PR03|E9PR03_HUMAN/tr|Q9HB64|Q9HB64_…		9.8	0		0	2	MASCOT		T
$38-1	tr|Q9P285|Q9P285_HUMAN Clotting factor VIII (Fragment) OS=Homo sapiens PE=4 SV=1	1	1	1	865.91	4.43
	P20170700270_A1,5783	-.KASEDGME.-	866.356	-0.0001	1	1	24.17	0	0.084	0|0	tr|Q9P285|Q9P285_HUMAN		4.43	1		0	2	MASCOT		T
$39-1	tr|S4UD68|S4UD68_HUMAN Alpha-1-antitrypsin-related protein OS=Homo sapiens GN=SERPINA2 PE=2 SV=1	1	1	0.0166	47711.1	6.41
$39-2	tr|A0A0S2Z465|A0A0S2Z465_HUMAN Serpin peptidase inhibitor clade A member 1 isoform 2 (Fragment) OS=Homo sapiens GN=SERPINA1 PE=2 SV=1	1	1	0.0843	9022.26	5.35
$39-3	sp|P01009|A1AT_HUMAN Alpha-1-antitrypsin OS=Homo sapiens GN=SERPINA1 PE=1 SV=3	1	1	0.0167	46736	5.37
$39-4	sp|P20848|A1ATR_HUMAN Putative alpha-1-antitrypsin-related protein OS=Homo sapiens GN=SERPINA2 PE=1 SV=1	1	1	0.0167	47890.4	7.73
$39-5	tr|E9KL23|E9KL23_HUMAN Epididymis secretory sperm binding protein Li 44a OS=Homo sapiens GN=SERPINA1 PE=2 SV=1	1	1	0.0167	46736	5.37
$39-6	tr|Q9P173|Q9P173_HUMAN PRO2275 OS=Homo sapiens PE=2 SV=1	1	1	0.0583	13097.2	8.93
$39-7	tr|A0A0G2JPK4|A0A0G2JPK4_HUMAN Putative alpha-1-antitrypsin-related protein OS=Homo sapiens GN=SERPINA2 PE=1 SV=1	1	1	0.0166	47706.1	6.32
$39-8	tr|A0A024R6I7|A0A024R6I7_HUMAN Alpha-1-antitrypsin OS=Homo sapiens GN=SERPINA1 PE=1 SV=1	1	1	0.0167	46707.9	5.37
	P20170700270_A1,4080	K.VVNPTQK.-	785.452	-0.00174	2	1	25.23	0	0.593	0|0	sp|P20848|A1ATR_HUMAN/sp|P01009|A1AT_HUMAN/tr|S4UD68|S4UD68_HUMAN/tr|E9KL23|E9KL23_HUMAN/tr|A0A024R6I7|A0A024R6I7_HUMAN/tr|A0A0G2JPK4|A0A0G2JPK4_HUMAN/tr|Q9P173|Q9P173_HUMAN/tr|A0A0S2Z465|A0A0S2Z465_HUMAN		8.72	0		0	2	MASCOT		T
----- summary -----
Total protein	: 141
Total protein group	: 39
UniPepCount	ProteinGroupCount	Percent	ProteinCount	Percent
1	33	0.8462	110	0.7801
2	5	0.1282	10	0.0709
3	1	0.0256	21	0.1489
