# Supplementary material for: Extracellular matrix protein-1 secretory isoform promotes ovarian cancer through increasing alternative mRNA splicing and stemness
Source: Nat Commun. 2021 Jul 9;12:4230. doi: 10.1038/s41467-021-24315-1 (PMC8270969; doi:10.1038/s41467-021-24315-1)
Supplement: Supplementary file 8 — Supplementary Data 5 [file 41467_2021_24315_MOESM8_ESM.xlsx]

## Sheet: P20170700270_B1
	Reference	PepCount	UniquePepCount	CoverPercent	MW	PI
	FileScan	Sequence	MH+	Diff(MH+)	Charge	Rank	Score	DeltaScore	ExpectValue	Ions	Reference	DIFF_MODIFIED_CANDIDATE	PI	MissCleavage	Modification	MatchedTIC	NumProteaseTermini	Engine	Tag	Decoy
$1-1	tr|A0A024R1N1|A0A024R1N1_HUMAN Myosin, heavy polypeptide 9, non-muscle, isoform CRA_a OS=Homo sapiens GN=MYH9 PE=3 SV=1	22	22	0.0821	226530	5.5
$1-2	sp|P35579|MYH9_HUMAN Myosin-9 OS=Homo sapiens GN=MYH9 PE=1 SV=4	22	22	0.0821	226530	5.5
	P20170700270_B1,5736	K.ALSLAR.A	630.393	-0.00024	2	1	28.49	0	0.222	0|0	sp|P35580|MYH10_HUMAN/sp|P35579|MYH9_HUMAN/sp|P35749|MYH11_HUMAN/tr|Q7Z7R0|Q7Z7R0_HUMAN/tr|A0A024QZJ6|A0A024QZJ6_HUMAN/tr|O14729|O14729_HUMAN/tr|Q68D89|Q68D89_HUMAN/tr|B1PS43|B1PS43_HUMAN/tr|O14794|O14794_HUMAN/tr|Q2PS10|Q2PS10_HUMAN/tr|A0A024R1N1|A0A024R1N1_HUMAN/tr|Q66K75|Q66K75_HUMAN/tr|A0A0U4BW16|A0A0U4BW16_HUMAN/tr|A0A024QZJ4|A0A024QZJ4_HUMAN		9.8	0		0	2	MASCOT		T
	P20170700270_B1,6333	K.ASITALEAK.I	903.515	-0.00051	2	1	58.96	0	0.000112	0|0	sp|P35579|MYH9_HUMAN/tr|Q6ZNL4|Q6ZNL4_HUMAN/tr|A0A024R1N1|A0A024R1N1_HUMAN/tr|A0A0U4BW16|A0A0U4BW16_HUMAN		6.05	0		0	2	MASCOT		T
	P20170700270_B1,3355	K.ATYER.L ! K.ATYER.M ! R.ATYER.G	639.31	0.0003	2	1	37.26	0	0.00441	0|0	sp|P35580|MYH10_HUMAN/sp|P35749|MYH11_HUMAN/sp|Q7Z406|MYH14_HUMAN/tr|M0QY43|M0QY43_HUMAN/tr|A0A024QZJ6|A0A024QZJ6_HUMAN/tr|B1PS43|B1PS43_HUMAN/tr|B3KWH4|B3KWH4_HUMAN/tr|A0A0U4BW16|A0A0U4BW16_HUMAN/tr|A0A024QZJ4|A0A024QZJ4_HUMAN ! sp|P35579|MYH9_HUMAN/tr|Q86XU5|Q86XU5_HUMAN/tr|B4E3S1|B4E3S1_HUMAN/tr|A0A024R1N1|A0A024R1N1_HUMAN ! sp|Q8IV08|PLD3_HUMAN/tr|B4DEL6|B4DEL6_HUMAN/tr|A0A024R0Q4|A0A024R0Q4_…		6.05	0		0	2	MASCOT		T
	P20170700270_B1,5984	K.DLEGLSQR.H	917.469	0.00075	2	1	20.12	0	2.09	0|0	sp|P35579|MYH9_HUMAN/tr|A0A024R1N1|A0A024R1N1_HUMAN/tr|A0A0U4BW16|A0A0U4BW16_HUMAN		4.37	0		0	2	MASCOT		T
	P20170700270_B1,4010	K.DQGELER.Q	846.395	7e-05	2	1	36.95	0	0.00746	0|0	sp|P35579|MYH9_HUMAN/tr|Q86XU5|Q86XU5_HUMAN/tr|B4E3S1|B4E3S1_HUMAN/tr|Q9UMJ0|Q9UMJ0_HUMAN/tr|A0A024R1N1|A0A024R1N1_HUMAN		4.14	0		0	2	MASCOT		T
	P20170700270_B1,3835	K.FNEGER.V	751.337	0.00034	2	1	30.46	0	0.0309	0|0	sp|P35579|MYH9_HUMAN/tr|Q86XU5|Q86XU5_HUMAN/tr|A0A024R1N1|A0A024R1N1_HUMAN/tr|A0A0U4BW16|A0A0U4BW16_HUMAN		4.53	0		0	2	MASCOT		T
	P20170700270_B1,3515	K.LKQVEDEK.N	988.531	-0.0002	2	1	35.82	0	0.0256	0|0	sp|P35579|MYH9_HUMAN/tr|Q86XU5|Q86XU5_HUMAN/tr|A0A024R1N1|A0A024R1N1_HUMAN/tr|A0A0U4BW16|A0A0U4BW16_HUMAN		4.68	1		0	2	MASCOT		T
	P20170700270_B1,3163	K.NRDEAIK.Q	845.448	0.00462	2	1	23.68	0	0.4	0|0	sp|P35579|MYH9_HUMAN/tr|Q6ZNL4|Q6ZNL4_HUMAN/tr|A0A024R1N1|A0A024R1N1_HUMAN/tr|A0A0U4BW16|A0A0U4BW16_HUMAN		6.07	1		0	2	MASCOT		T
	P20170700270_B1,3642	K.QLAAENR.L	801.421	0	2	1	41.69	0	0.00373	0|0	sp|P35579|MYH9_HUMAN/tr|Q86XU5|Q86XU5_HUMAN/tr|B4E3S1|B4E3S1_HUMAN/tr|A0A024R1N1|A0A024R1N1_HUMAN/tr|A0A0U4BW16|A0A0U4BW16_HUMAN		6	0		0	2	MASCOT		T
	P20170700270_B1,8226	K.TDLLLEPYNK.Y	1205.64	-0.0021	2	1	46.77	0	0.00196	0|0	sp|P35579|MYH9_HUMAN/tr|Q86XU5|Q86XU5_HUMAN/tr|B4E3S1|B4E3S1_HUMAN/tr|A0A024R1N1|A0A024R1N1_HUMAN		4.37	0		0	2	MASCOT		T
	P20170700270_B1,3646	K.VAAYDK.L	666.346	6e-05	2	1	28.56	0	0.095	0|0	sp|P35579|MYH9_HUMAN/tr|A0A024R1N1|A0A024R1N1_HUMAN/tr|A0A0U4BW16|A0A0U4BW16_HUMAN		5.81	0		0	2	MASCOT		T
	P20170700270_B1,5568	R.EEILAQAK.E	901.499	-2e-05	2	1	49.53	0	0.00152	0|0	sp|P35579|MYH9_HUMAN/tr|Q6ZNL4|Q6ZNL4_HUMAN/tr|A0A024R1N1|A0A024R1N1_HUMAN/tr|A0A0U4BW16|A0A0U4BW16_HUMAN		4.53	0		0	2	MASCOT		T
	P20170700270_B1,3870	R.EVSSLK.N	662.372	0.00079	2	1	35.26	0	0.0276	0|0	sp|P35579|MYH9_HUMAN/tr|Q6ZNL4|Q6ZNL4_HUMAN/tr|A0A024R1N1|A0A024R1N1_HUMAN/tr|A0A0U4BW16|A0A0U4BW16_HUMAN		6.1	0		0	2	MASCOT		T
	P20170700270_B1,4444	R.LIEDR.V ! R.LLEDR.L ! K.LLEDR.I ! K.LLEDR.L ! R.LLEDR.K ! R.LLEDR.S	645.357	0.00079	2	1	24.86	0	0.807	0|0	sp|O95294|RASL1_HUMAN/tr|B4DG06|B4DG06_HUMAN/tr|A0A024RBK8|A0A024RBK8_HUMAN ! sp|A5YM72|CRNS1_HUMAN/tr|B4DHZ3|B4DHZ3_HUMAN ! sp|P35579|MYH9_HUMAN/tr|Q99529|Q99529_HUMAN/tr|Q86XU5|Q86XU5_HUMAN/tr|A0A024R1N1|A0A024R1N1_HUMAN/tr|A0A0U4BW16|A0A0U4BW16_HUMAN ! sp|Q7Z406|MYH14_HUMAN/tr|A0A0C4DFM8|A0A0C4DFM8_HUMAN ! sp|Q9NR96|TLR9_HUMAN/tr|B6CH46|B6CH46_HUMAN/tr|D1CS62|D1CS62_HUMAN/tr|B4E0A1|B4E0A1_HUMA…		4.37	0		0	2	MASCOT		T
	P20170700270_B1,3576	R.NAEQYKDQADK.A	1309.6	0.00131	3	1	21.15	0	0.303	0|0	sp|P35579|MYH9_HUMAN/tr|Q6ZNL4|Q6ZNL4_HUMAN/tr|A0A024R1N1|A0A024R1N1_HUMAN/tr|A0A0U4BW16|A0A0U4BW16_HUMAN		4.56	1		0	2	MASCOT		T
	P20170700270_B1,5312	R.NTNPNFVR.C	961.485	0.00067	2	1	24.05	0	0.681	0|0	sp|P35580|MYH10_HUMAN/sp|P35579|MYH9_HUMAN/tr|Q86XU5|Q86XU5_HUMAN/tr|B4E3S1|B4E3S1_HUMAN/tr|A0A024R1N1|A0A024R1N1_HUMAN/tr|A0A0U4BW16|A0A0U4BW16_HUMAN		9.75	0		0	2	MASCOT		T
	P20170700270_B1,4867	R.QLEEAEEEAQR.A	1331.61	0.00039	2	1	54.18	0	0.000137	0|0	sp|P35579|MYH9_HUMAN/tr|Q6ZNL4|Q6ZNL4_HUMAN/tr|A0A024R1N1|A0A024R1N1_HUMAN/tr|A0A0U4BW16|A0A0U4BW16_HUMAN		3.98	0		0	2	MASCOT		T
	P20170700270_B1,2979	R.RIEAR.R ! R.RLEAR.H ! R.RLEAR.Q ! R.RLEAR.I ! K.RLEAR.R ! R.RLEAR.L ! R.RLEAR.R	644.384	0.00044	2	1	23.39	0	0.643	0|0	sp|Q5BKZ1|ZN326_HUMAN/tr|A0A0A0MRN4|A0A0A0MRN4_HUMAN ! sp|Q14687|GSE1_HUMAN/tr|H7C3B5|H7C3B5_HUMAN/tr|A0A024R6J5|A0A024R6J5_HUMAN/tr|Q9P2S1|Q9P2S1_HUMAN/tr|H0Y613|H0Y613_HUMAN/tr|Q59GZ0|Q59GZ0_HUMAN/tr|B3KXH7|B3KXH7_HUMAN ! sp|Q86Y91|KI18B_HUMAN/tr|A0A0C4DGP5|A0A0C4DGP5_HUMAN/tr|A0A0C4DGP2|A0A0C4DGP2_HUMAN ! sp|P35580|MYH10_HUMAN/sp|P35579|MYH9_HUMAN/sp|P35749|MYH11_HUMAN/tr|Q7Z7R0|Q7Z7R0_HUMAN/t…		9.6	1		0	2	MASCOT		T
	P20170700270_B1,3134	R.SM*AVAAR.K	721.366	0.00019	2	1	21.73	0	2.32	0|0	sp|P35579|MYH9_HUMAN/tr|Q6ZNL4|Q6ZNL4_HUMAN/tr|A0A024R1N1|A0A024R1N1_HUMAN/tr|A0A0U4BW16|A0A0U4BW16_HUMAN		9.47	0	15.994919 Oxidation (M)	0	2	MASCOT		T
	P20170700270_B1,3550	R.TELADK.V	676.351	0.00014	2	1	39.25	0	0.0115	0|0	sp|P35579|MYH9_HUMAN/tr|Q86XU5|Q86XU5_HUMAN/tr|A0A024R1N1|A0A024R1N1_HUMAN/tr|A0A0U4BW16|A0A0U4BW16_HUMAN		4.37	0		0	2	MASCOT		T
	P20170700270_B1,3105	R.VEEEAAQK.N	903.442	-0.00027	2	1	41.6	0	0.00574	0|0	sp|P35579|MYH9_HUMAN/tr|Q99529|Q99529_HUMAN/tr|Q86XU5|Q86XU5_HUMAN/tr|A0A024R1N1|A0A024R1N1_HUMAN/tr|A0A0U4BW16|A0A0U4BW16_HUMAN		4.25	0		0	2	MASCOT		T
	P20170700270_B1,3356	R.VEEEEER.N ! R.VEEEEER.C	919.4	0.00017	2	1	43.66	0	0.00162	0|0	sp|P35580|MYH10_HUMAN ! sp|P35579|MYH9_HUMAN/tr|Q86XU5|Q86XU5_HUMAN/tr|A0A024R1N1|A0A024R1N1_HUMAN/tr|A0A0U4BW16|A0A0U4BW16_HUMAN		3.98	0		0	2	MASCOT		T
$2-1	tr|B7Z9A0|B7Z9A0_HUMAN cDNA FLJ56212, highly similar to Gelsolin OS=Homo sapiens PE=2 SV=1	13	12	0.143	83102.4	5.58
$2-2	tr|B7Z2X4|B7Z2X4_HUMAN cDNA FLJ53327, highly similar to Gelsolin OS=Homo sapiens PE=2 SV=1	13	12	0.1532	77788.5	5.47
$2-3	tr|A0A0A0MT01|A0A0A0MT01_HUMAN Gelsolin OS=Homo sapiens GN=GSN PE=1 SV=1	13	12	0.1408	84744.3	5.57
$2-4	sp|P06396|GELS_HUMAN Gelsolin OS=Homo sapiens GN=GSN PE=1 SV=1	13	12	0.1381	85696.5	5.9
$2-5	tr|A0A0A0MS51|A0A0A0MS51_HUMAN Gelsolin OS=Homo sapiens GN=GSN PE=1 SV=1	13	12	0.1444	82524.6	5.43
	P20170700270_B1,8184	K.AGALNSNDAFVLK.T	1319.7	0.00091	2	1	75.59	0	2.53e-06	0|0	sp|P06396|GELS_HUMAN/tr|B7Z4U6|B7Z4U6_HUMAN/tr|A0A0A0MT01|A0A0A0MT01_HUMAN/tr|B7Z992|B7Z992_HUMAN/tr|A0A0A0MS51|A0A0A0MS51_HUMAN/tr|B7Z9A0|B7Z9A0_HUMAN/tr|B3KS49|B3KS49_HUMAN/tr|B7Z2X4|B7Z2X4_HUMAN/tr|B7Z6N2|B7Z6N2_HUMAN		5.88	0		0	2	MASCOT		T
	P20170700270_B1,2280	K.ATQVSK.G	633.357	0.00029	2	1	33.19	0	0.0724	0|0	sp|P06396|GELS_HUMAN/tr|B7Z4U6|B7Z4U6_HUMAN/tr|Q5T0I1|Q5T0I1_HUMAN/tr|A0A0A0MT01|A0A0A0MT01_HUMAN/tr|B7Z992|B7Z992_HUMAN/tr|A0A0U1RQL8|A0A0U1RQL8_HUMAN/tr|Q5T0I0|Q5T0I0_HUMAN/tr|A0A0A0MS51|A0A0A0MS51_HUMAN/tr|B7Z9A0|B7Z9A0_HUMAN/tr|B7Z2X4|B7Z2X4_HUMAN		8.8	0		0	2	MASCOT		T
	P20170700270_B1,5182	K.GGVASGFK.H	722.383	0.00015	2	1	34.92	0	0.0203	0|0	sp|P06396|GELS_HUMAN/tr|B7Z4U6|B7Z4U6_HUMAN/tr|Q5T0I1|Q5T0I1_HUMAN/tr|A0A0A0MT01|A0A0A0MT01_HUMAN/tr|B7Z992|B7Z992_HUMAN/tr|A0A0U1RQL8|A0A0U1RQL8_HUMAN/tr|Q69YR8|Q69YR8_HUMAN/tr|Q5T0I0|Q5T0I0_HUMAN/tr|A0A0A0MS51|A0A0A0MS51_HUMAN/tr|B7Z9A0|B7Z9A0_HUMAN/tr|B7Z2X4|B7Z2X4_HUMAN/tr|B7Z6N2|B7Z6N2_HUMAN		8.75	0		0	2	MASCOT		T
	P20170700270_B1,2984	K.M*DAHPPR.L	839.383	8e-05	2	1	45.81	0	0.000741	0|0	sp|P06396|GELS_HUMAN/tr|B7Z4U6|B7Z4U6_HUMAN/tr|A0A0A0MT01|A0A0A0MT01_HUMAN/tr|B7Z992|B7Z992_HUMAN/tr|A0A0A0MS51|A0A0A0MS51_HUMAN/tr|B7Z9A0|B7Z9A0_HUMAN/tr|B3KS49|B3KS49_HUMAN/tr|B7Z2X4|B7Z2X4_HUMAN/tr|B7Z6N2|B7Z6N2_HUMAN		6.5	0	15.994919 Oxidation (M)	0	2	MASCOT		T
	P20170700270_B1,3716	K.MDAHPPR.L	823.388	0.00046	2	1	32.25	0	0.0247	0|0	sp|P06396|GELS_HUMAN/tr|B7Z4U6|B7Z4U6_HUMAN/tr|A0A0A0MT01|A0A0A0MT01_HUMAN/tr|B7Z992|B7Z992_HUMAN/tr|A0A0A0MS51|A0A0A0MS51_HUMAN/tr|B7Z9A0|B7Z9A0_HUMAN/tr|B3KS49|B3KS49_HUMAN/tr|B7Z2X4|B7Z2X4_HUMAN/tr|B7Z6N2|B7Z6N2_HUMAN		6.5	0		0	2	MASCOT		T
	P20170700270_B1,2541	K.QANTEER.K	847.39	0.00015	2	1	42.22	0	0.00215	0|0	sp|P06396|GELS_HUMAN/tr|B7Z4U6|B7Z4U6_HUMAN/tr|A0A0A0MT01|A0A0A0MT01_HUMAN/tr|A0A0A0MS51|A0A0A0MS51_HUMAN/tr|B7Z9A0|B7Z9A0_HUMAN/tr|B3KS49|B3KS49_HUMAN/tr|B7Z2X4|B7Z2X4_HUMAN/tr|B7Z6N2|B7Z6N2_HUMAN		4.53	0		0	2	MASCOT		T
	P20170700270_B1,8253	K.QTQVSVLPEGGETPLFK.Q	1829.96	-0.00276	2	1	36.25	0	0.0505	0|0	sp|P06396|GELS_HUMAN/tr|B7Z4U6|B7Z4U6_HUMAN/tr|A0A0A0MT01|A0A0A0MT01_HUMAN/tr|B7Z992|B7Z992_HUMAN/tr|A0A0A0MS51|A0A0A0MS51_HUMAN/tr|B7Z9A0|B7Z9A0_HUMAN/tr|B7Z2X4|B7Z2X4_HUMAN/tr|B7Z6N2|B7Z6N2_HUMAN		4.53	0		0	2	MASCOT		T
	P20170700270_B1,5918	K.TASDFITK.M	882.457	-0.0001	2	1	32.39	0	0.0274	0|0	sp|P06396|GELS_HUMAN/tr|B7Z4U6|B7Z4U6_HUMAN/tr|A0A0A0MT01|A0A0A0MT01_HUMAN/tr|B7Z992|B7Z992_HUMAN/tr|A0A0A0MS51|A0A0A0MS51_HUMAN/tr|B7Z9A0|B7Z9A0_HUMAN/tr|B3KS49|B3KS49_HUMAN/tr|B7Z2X4|B7Z2X4_HUMAN/tr|B7Z6N2|B7Z6N2_HUMAN		5.5	0		0	2	MASCOT		T
	P20170700270_B1,4019	K.TEALTSAK.R	820.441	-0.00089	2	1	42.39	0	0.00463	0|0	sp|P06396|GELS_HUMAN/tr|A0A0A0MT01|A0A0A0MT01_HUMAN/tr|B7Z992|B7Z992_HUMAN/tr|A0A0A0MS51|A0A0A0MS51_HUMAN/tr|B7Z9A0|B7Z9A0_HUMAN/tr|B7Z2X4|B7Z2X4_HUMAN/tr|B7Z6N2|B7Z6N2_HUMAN		5.66	0		0	2	MASCOT		T
	P20170700270_B1,5919	R.AVEVLPK.A	755.466	-0.00209	2	1	25.4	0	0.0597	0|0	sp|P06396|GELS_HUMAN/tr|B7Z4U6|B7Z4U6_HUMAN/tr|A0A0A0MT01|A0A0A0MT01_HUMAN/tr|B7Z992|B7Z992_HUMAN/tr|A0A0A0MS51|A0A0A0MS51_HUMAN/tr|B7Z9A0|B7Z9A0_HUMAN/tr|B3KS49|B3KS49_HUMAN/tr|B7Z2X4|B7Z2X4_HUMAN/tr|B7Z6N2|B7Z6N2_HUMAN		6.05	0		0	2	MASCOT		T
	P20170700270_B1,3271	R.EGGQTAPASTR.L	1074.52	-4e-05	2	1	35.35	0	0.0128	0|0	sp|P06396|GELS_HUMAN/tr|B7Z4U6|B7Z4U6_HUMAN/tr|Q5T0H8|Q5T0H8_HUMAN/tr|A0A0A0MT01|A0A0A0MT01_HUMAN/tr|B7Z992|B7Z992_HUMAN/tr|A0A0A0MS51|A0A0A0MS51_HUMAN/tr|B7Z9A0|B7Z9A0_HUMAN/tr|B3KS49|B3KS49_HUMAN/tr|B7Z2X4|B7Z2X4_HUMAN/tr|B7Z6N2|B7Z6N2_HUMAN		6.1	0		0	2	MASCOT		T
	P20170700270_B1,5135	R.LFACSNK.I	839.408	-0.00094	2	1	28.23	0	0.0586	0|0	sp|P06396|GELS_HUMAN/tr|B7Z4U6|B7Z4U6_HUMAN/tr|A0A0A0MT01|A0A0A0MT01_HUMAN/tr|B7Z992|B7Z992_HUMAN/tr|A0A0A0MS51|A0A0A0MS51_HUMAN/tr|B7Z9A0|B7Z9A0_HUMAN/tr|B3KS49|B3KS49_HUMAN/tr|B7Z2X4|B7Z2X4_HUMAN/tr|B7Z6N2|B7Z6N2_HUMAN		8.22	0		0	2	MASCOT		T
	P20170700270_B1,4825	R.YIETDPANR.D	1078.52	0.00018	2	1	21.72	0	0.453	0|0	sp|P06396|GELS_HUMAN/tr|A0A0A0MT01|A0A0A0MT01_HUMAN/tr|B7Z992|B7Z992_HUMAN/tr|A0A0A0MS51|A0A0A0MS51_HUMAN/tr|B7Z9A0|B7Z9A0_HUMAN/tr|B7Z2X4|B7Z2X4_HUMAN/tr|B7Z6N2|B7Z6N2_HUMAN		4.37	0		0	2	MASCOT		T
$3-1	sp|P07900|HS90A_HUMAN Heat shock protein HSP 90-alpha OS=Homo sapiens GN=HSP90AA1 PE=1 SV=5	5	5	0.0601	84658.7	4.94
$3-2	tr|Q2VPJ6|Q2VPJ6_HUMAN HSP90AA1 protein (Fragment) OS=Homo sapiens GN=HSP90AA1 PE=2 SV=1	5	5	0.0752	68370.6	5.11
$3-3	tr|Q8TBA7|Q8TBA7_HUMAN HSP90AA1 protein (Fragment) OS=Homo sapiens GN=HSP90AA1 PE=2 SV=2	5	5	0.069	73825.7	5.08
$3-4	tr|K9JA46|K9JA46_HUMAN Epididymis luminal secretory protein 52 OS=Homo sapiens GN=EL52 PE=2 SV=1	5	5	0.0601	84658.7	4.94
$3-5	tr|Q86U12|Q86U12_HUMAN Full-length cDNA clone CS0CAP007YF18 of Thymus of Homo sapiens (human) OS=Homo sapiens PE=2 SV=1	5	5	0.1065	49357.5	5.33
	P20170700270_B1,6127	K.DQVANSAFVER.L	1235.6	0.00056	2	1	21.64	0	1.28	0|0	sp|P07900|HS90A_HUMAN/tr|Q2VPJ6|Q2VPJ6_HUMAN/tr|Q96HX7|Q96HX7_HUMAN/tr|Q8TBA7|Q8TBA7_HUMAN/tr|K9JA46|K9JA46_HUMAN/tr|O75322|O75322_HUMAN/tr|Q86U12|Q86U12_HUMAN		4.37	0		0	2	MASCOT		T
	P20170700270_B1,6003	K.EDQTEYLEER.W ! K.EDQTEYLEER.R	1311.57	-0.00104	2	1	43.07	0	0.00247	0|0	sp|Q58FF6|H90B4_HUMAN ! sp|Q58FF7|H90B3_HUMAN/sp|P08238|HS90B_HUMAN/sp|P07900|HS90A_HUMAN/tr|Q6PK50|Q6PK50_HUMAN/tr|Q2VPJ6|Q2VPJ6_HUMAN/tr|Q8TBA7|Q8TBA7_HUMAN/tr|B4DGL0|B4DGL0_HUMAN/tr|K9JA46|K9JA46_HUMAN/tr|A0A024RD80|A0A024RD80_HUMAN/tr|G3V2J8|G3V2J8_HUMAN/tr|Q86U12|Q86U12_HUMAN/tr|B4DMA2|B4DMA2_HUMAN		3.91	0		0	2	MASCOT		T
	P20170700270_B1,5432	K.TLVSVTK.E	747.461	4e-05	2	1	24.05	0	0.135	0|0	sp|Q58FG1|HS904_HUMAN/sp|P07900|HS90A_HUMAN/tr|Q2VPJ6|Q2VPJ6_HUMAN/tr|Q96HX7|Q96HX7_HUMAN/tr|Q8TBA7|Q8TBA7_HUMAN/tr|K9JA46|K9JA46_HUMAN/tr|O75322|O75322_HUMAN/tr|Q86U12|Q86U12_HUMAN		8.41	0		0	2	MASCOT		T
	P20170700270_B1,5579	K.YIDQEELNK.T	1151.56	-0.00065	2	1	41.39	0	0.00475	0|0	sp|Q58FF8|H90B2_HUMAN/sp|P08238|HS90B_HUMAN/sp|Q14568|HS902_HUMAN/sp|P07900|HS90A_HUMAN/tr|Q6PK50|Q6PK50_HUMAN/tr|Q2VPJ6|Q2VPJ6_HUMAN/tr|Q8TBA7|Q8TBA7_HUMAN/tr|B4DGL0|B4DGL0_HUMAN/tr|K9JA46|K9JA46_HUMAN/tr|A0A024RD80|A0A024RD80_HUMAN/tr|O75322|O75322_HUMAN/tr|Q86U12|Q86U12_HUMAN/tr|B4DMA2|B4DMA2_HUMAN		4.14	0		0	2	MASCOT		T
	P20170700270_B1,3280	R.EM*LQQSK.I	879.424	-0.00012	2	1	25.97	0	0.137	0|0	sp|Q58FF7|H90B3_HUMAN/sp|P08238|HS90B_HUMAN/sp|P07900|HS90A_HUMAN/tr|Q2VPJ6|Q2VPJ6_HUMAN/tr|Q96HX7|Q96HX7_HUMAN/tr|Q8TBA7|Q8TBA7_HUMAN/tr|B4DGL0|B4DGL0_HUMAN/tr|K9JA46|K9JA46_HUMAN/tr|A0A024RD80|A0A024RD80_HUMAN/tr|A8K3W9|A8K3W9_HUMAN/tr|O75322|O75322_HUMAN/tr|Q86U12|Q86U12_HUMAN/tr|Q9H6X9|Q9H6X9_HUMAN/tr|B4DMA2|B4DMA2_HUMAN		6.1	0	15.994919 Oxidation (M)	0	2	MASCOT		T
$4-1	tr|B4DMA2|B4DMA2_HUMAN cDNA FLJ54023, highly similar to Heat shock protein HSP 90-beta OS=Homo sapiens PE=2 SV=1	4	4	0.0466	79193.9	4.95
$4-2	sp|P08238|HS90B_HUMAN Heat shock protein HSP 90-beta OS=Homo sapiens GN=HSP90AB1 PE=1 SV=4	4	4	0.0442	83263.2	4.97
$4-3	tr|A0A024RD80|A0A024RD80_HUMAN Heat shock protein 90kDa alpha (Cytosolic), class B member 1, isoform CRA_a OS=Homo sapiens GN=HSP90AB1 PE=3 SV=1	4	4	0.0442	83263.2	4.97
$4-4	tr|B4DGL0|B4DGL0_HUMAN cDNA FLJ53619, highly similar to Heat shock protein HSP 90-beta OS=Homo sapiens PE=2 SV=1	4	4	0.0448	82169	4.98
	P20170700270_B1,6003	K.EDQTEYLEER.W ! K.EDQTEYLEER.R	1311.57	-0.00104	2	1	43.07	0	0.00247	0|0	sp|Q58FF6|H90B4_HUMAN ! sp|Q58FF7|H90B3_HUMAN/sp|P08238|HS90B_HUMAN/sp|P07900|HS90A_HUMAN/tr|Q6PK50|Q6PK50_HUMAN/tr|Q2VPJ6|Q2VPJ6_HUMAN/tr|Q8TBA7|Q8TBA7_HUMAN/tr|B4DGL0|B4DGL0_HUMAN/tr|K9JA46|K9JA46_HUMAN/tr|A0A024RD80|A0A024RD80_HUMAN/tr|G3V2J8|G3V2J8_HUMAN/tr|Q86U12|Q86U12_HUMAN/tr|B4DMA2|B4DMA2_HUMAN		3.91	0		0	2	MASCOT		T
	P20170700270_B1,3963	K.VTISNR.L	689.394	0.00019	2	1	35.31	0	0.0508	0|0	sp|Q58FF7|H90B3_HUMAN/sp|P08238|HS90B_HUMAN/tr|B4DGL0|B4DGL0_HUMAN/tr|A0A024RD80|A0A024RD80_HUMAN/tr|A8K3W9|A8K3W9_HUMAN/tr|Q9H6X9|Q9H6X9_HUMAN/tr|B4DMA2|B4DMA2_HUMAN		9.72	0		0	2	MASCOT		T
	P20170700270_B1,5579	K.YIDQEELNK.T	1151.56	-0.00065	2	1	41.39	0	0.00475	0|0	sp|Q58FF8|H90B2_HUMAN/sp|P08238|HS90B_HUMAN/sp|Q14568|HS902_HUMAN/sp|P07900|HS90A_HUMAN/tr|Q6PK50|Q6PK50_HUMAN/tr|Q2VPJ6|Q2VPJ6_HUMAN/tr|Q8TBA7|Q8TBA7_HUMAN/tr|B4DGL0|B4DGL0_HUMAN/tr|K9JA46|K9JA46_HUMAN/tr|A0A024RD80|A0A024RD80_HUMAN/tr|O75322|O75322_HUMAN/tr|Q86U12|Q86U12_HUMAN/tr|B4DMA2|B4DMA2_HUMAN		4.14	0		0	2	MASCOT		T
	P20170700270_B1,3280	R.EM*LQQSK.I	879.424	-0.00012	2	1	25.97	0	0.137	0|0	sp|Q58FF7|H90B3_HUMAN/sp|P08238|HS90B_HUMAN/sp|P07900|HS90A_HUMAN/tr|Q2VPJ6|Q2VPJ6_HUMAN/tr|Q96HX7|Q96HX7_HUMAN/tr|Q8TBA7|Q8TBA7_HUMAN/tr|B4DGL0|B4DGL0_HUMAN/tr|K9JA46|K9JA46_HUMAN/tr|A0A024RD80|A0A024RD80_HUMAN/tr|A8K3W9|A8K3W9_HUMAN/tr|O75322|O75322_HUMAN/tr|Q86U12|Q86U12_HUMAN/tr|Q9H6X9|Q9H6X9_HUMAN/tr|B4DMA2|B4DMA2_HUMAN		6.1	0	15.994919 Oxidation (M)	0	2	MASCOT		T
$5-1	sp|Q86YZ3|HORN_HUMAN Hornerin OS=Homo sapiens GN=HRNR PE=1 SV=2	3	3	0.0119	282387	10.05
	P20170700270_B1,2504	R.QGSGSGQSPGHGQR.G	1339.61	-0.00078	2	1	27.3	0	0.0739	0|0	sp|Q86YZ3|HORN_HUMAN		9.76	0		0	2	MASCOT		T
	P20170700270_B1,2592	R.QGSGSGQSPSR.G	1047.48	-0.00044	2	1	62.45	0	1.92e-05	0|0	sp|Q86YZ3|HORN_HUMAN		9.75	0		0	2	MASCOT		T
	P20170700270_B1,2558	R.YGQHGSGSR.Q	948.428	0.00014	2	1	27.96	0	0.0476	0|0	sp|Q86YZ3|HORN_HUMAN		8.75	0		0	2	MASCOT		T
$6-1	sp|P81605|DCD_HUMAN Dermcidin OS=Homo sapiens GN=DCD PE=1 SV=2	2	2	0.1091	11283.7	6.09
	P20170700270_B1,2357	R.QAPKPR.K	696.415	0.00039	2	1	20.5	0	0.219	0|0	sp|P81605|DCD_HUMAN		11	0		0	2	MASCOT		T
	P20170700270_B1,5334	R.SSLLEK.G	676.388	0.00085	2	1	41.77	0	0.00625	0|0	sp|P81605|DCD_HUMAN		5.72	0		0	2	MASCOT		T
$7-1	tr|A0A0C4DGB6|A0A0C4DGB6_HUMAN Serum albumin OS=Homo sapiens GN=ALB PE=1 SV=1	2	2	0.0215	69225.8	5.99
$7-2	tr|A8K9P0|A8K9P0_HUMAN cDNA FLJ78413, highly similar to Homo sapiens albumin, mRNA OS=Homo sapiens PE=2 SV=1	2	2	0.0214	69266.9	5.91
$7-3	tr|B2RBS8|B2RBS8_HUMAN cDNA, FLJ95666, highly similar to Homo sapiens albumin (ALB), mRNA OS=Homo sapiens PE=2 SV=1	2	2	0.0213	69392.1	5.92
$7-4	tr|D6RHD5|D6RHD5_HUMAN Serum albumin OS=Homo sapiens GN=ALB PE=1 SV=1	2	2	0.0283	52058.6	6.45
$7-5	tr|B7WNR0|B7WNR0_HUMAN Serum albumin OS=Homo sapiens GN=ALB PE=1 SV=1	2	2	0.0263	56211.2	6.85
$7-6	tr|H0YA55|H0YA55_HUMAN Serum albumin (Fragment) OS=Homo sapiens GN=ALB PE=1 SV=1	2	2	0.0286	51458.8	6.62
$7-7	tr|B4DPP6|B4DPP6_HUMAN cDNA FLJ54371, highly similar to Serum albumin OS=Homo sapiens PE=2 SV=1	2	2	0.021	70362.2	5.78
$7-8	tr|F6KPG5|F6KPG5_HUMAN Albumin (Fragment) OS=Homo sapiens PE=2 SV=1	2	2	0.0222	66530.6	5.73
$7-9	sp|P02768|ALBU_HUMAN Serum albumin OS=Homo sapiens GN=ALB PE=1 SV=2	2	2	0.0213	69366	5.92
$7-10	tr|B4DPR2|B4DPR2_HUMAN cDNA FLJ50830, highly similar to Serum albumin OS=Homo sapiens PE=2 SV=1	2	2	0.0249	59573.1	6.88
$7-11	tr|Q56G89|Q56G89_HUMAN Serum albumin OS=Homo sapiens PE=2 SV=1	2	2	0.0213	69083.6	5.85
	P20170700270_B1,3321	K.CASLQK.F	706.355	0	2	1	30.35	0	0.0629	0|0	sp|P02768|ALBU_HUMAN/tr|Q56G89|Q56G89_HUMAN/tr|B4DPR2|B4DPR2_HUMAN/tr|F6KPG5|F6KPG5_HUMAN/tr|A8K9P0|A8K9P0_HUMAN/tr|B2RBS8|B2RBS8_HUMAN/tr|A0A0C4DGB6|A0A0C4DGB6_HUMAN/tr|H0YA55|H0YA55_HUMAN/tr|B4DPP6|B4DPP6_HUMAN/tr|D6RHD5|D6RHD5_HUMAN/tr|B7WNR0|B7WNR0_HUMAN		8.22	0		0	2	MASCOT		T
	P20170700270_B1,5789	K.LVTDLTK.V	789.472	0.00032	2	1	41.7	0	0.00667	0|0	sp|P02768|ALBU_HUMAN/tr|Q56G89|Q56G89_HUMAN/tr|B4DPR2|B4DPR2_HUMAN/tr|F6KPG5|F6KPG5_HUMAN/tr|A8K9P0|A8K9P0_HUMAN/tr|B2RBS8|B2RBS8_HUMAN/tr|C9JKR2|C9JKR2_HUMAN/tr|A0A0C4DGB6|A0A0C4DGB6_HUMAN/tr|H0YA55|H0YA55_HUMAN/tr|B4DPP6|B4DPP6_HUMAN/tr|D6RHD5|D6RHD5_HUMAN/tr|B7WNR0|B7WNR0_HUMAN		5.84	0		0	2	MASCOT		T
$8-1	tr|A0A075B6Z2|A0A075B6Z2_HUMAN Protein TRAJ56 (Fragment) OS=Homo sapiens GN=TRAJ56 PE=1 SV=1	5	1	0.381	2110.41	10.29
$8-2	tr|A0N4V7|A0N4V7_HUMAN HCG2039797 (Fragment) OS=Homo sapiens GN=Tcr-alpha PE=4 SV=1	5	1	0.381	2213.56	9.79
	P20170700270_B1,6509	K.GITLSVRP.-	842.509	-0.0004	2	1	27.09	0	0.093	0|0	tr|A0N4V7|A0N4V7_HUMAN/tr|A0A075B6Z2|A0A075B6Z2_HUMAN		9.75	0		0	2	MASCOT		T
	P20170700270_B1,6652	K.GITLSVRP.-	842.509	-0.0001	2	1	28.45	0	0.068	0|0	tr|A0N4V7|A0N4V7_HUMAN/tr|A0A075B6Z2|A0A075B6Z2_HUMAN		9.75	0		0	2	MASCOT		T
	P20170700270_B1,6786	K.GITLSVRP.-	842.509	-0.00062	2	1	25.22	0	0.143	0|0	tr|A0N4V7|A0N4V7_HUMAN/tr|A0A075B6Z2|A0A075B6Z2_HUMAN		9.75	0		0	2	MASCOT		T
	P20170700270_B1,6931	K.GITLSVRP.-	842.509	0.0002	2	1	25.93	0	0.122	0|0	tr|A0N4V7|A0N4V7_HUMAN/tr|A0A075B6Z2|A0A075B6Z2_HUMAN		9.75	0		0	2	MASCOT		T
	P20170700270_B1,7087	K.GITLSVRP.-	842.509	0.00036	2	1	20.57	0	0.42	0|0	tr|A0N4V7|A0N4V7_HUMAN/tr|A0A075B6Z2|A0A075B6Z2_HUMAN		9.75	0		0	2	MASCOT		T
$9-1	sp|P13010|XRCC5_HUMAN X-ray repair cross-complementing protein 5 OS=Homo sapiens GN=XRCC5 PE=1 SV=3	1	1	0.0082	82703.6	5.55
$9-2	tr|Q53T09|Q53T09_HUMAN Putative uncharacterized protein XRCC5 (Fragment) OS=Homo sapiens GN=XRCC5 PE=4 SV=1	1	1	0.0106	64242.6	5.7
	P20170700270_B1,2567	K.SSQVQR.R	704.369	0.00025	2	1	49.47	0	0.00122	0|0	sp|P13010|XRCC5_HUMAN/tr|Q53T09|Q53T09_HUMAN		9.47	0		0	2	MASCOT		T
$10-1	sp|Q6UWE0|LRSM1_HUMAN E3 ubiquitin-protein ligase LRSAM1 OS=Homo sapiens GN=LRSAM1 PE=1 SV=1	1	1	0.0097	83593	5.7
$10-2	tr|A0A024R870|A0A024R870_HUMAN Leucine rich repeat and sterile alpha motif containing 1, isoform CRA_a OS=Homo sapiens GN=LRSAM1 PE=4 SV=1	1	1	0.0097	83593	5.7
	P20170700270_B1,3877	K.LLQDNQR.Q	886.474	-0.00024	2	1	29.62	0	0.0663	0|0	sp|Q6UWE0|LRSM1_HUMAN/tr|A0A024R870|A0A024R870_HUMAN		5.84	0		0	2	MASCOT		T
$11-1	sp|Q8NF50|DOCK8_HUMAN Dedicator of cytokinesis protein 8 OS=Homo sapiens GN=DOCK8 PE=1 SV=3	1	1	0.0029	238526	6.43
$11-2	sp|Q96N67|DOCK7_HUMAN Dedicator of cytokinesis protein 7 OS=Homo sapiens GN=DOCK7 PE=1 SV=4	1	1	0.0028	242558	6.34
$11-3	tr|A4FU72|A4FU72_HUMAN DOCK7 protein (Fragment) OS=Homo sapiens GN=DOCK7 PE=2 SV=1	1	1	0.0157	44388.4	8.09
$11-4	tr|A2A369|A2A369_HUMAN Dedicator of cytokinesis protein 8 OS=Homo sapiens GN=DOCK8 PE=1 SV=1	1	1	0.0038	178015	6.82
$11-5	tr|A0A1B0GWE0|A0A1B0GWE0_HUMAN Dedicator of cytokinesis protein 7 (Fragment) OS=Homo sapiens GN=DOCK7 PE=1 SV=1	1	1	0.0049	139610	6.35
$11-6	tr|B3KRG0|B3KRG0_HUMAN cDNA FLJ34160 fis, clone FCBBF3013800, highly similar to Dedicator of cytokinesis protein 7 OS=Homo sapiens PE=2 SV=1	1	1	0.008	86081.5	6.28
$11-7	tr|B4DSH0|B4DSH0_HUMAN cDNA FLJ56240, highly similar to Dedicator of cytokinesis protein 7 OS=Homo sapiens PE=2 SV=1	1	1	0.0065	106636	6.42
$11-8	tr|D3DRH1|D3DRH1_HUMAN Dedicator of cytokinesis 8, isoform CRA_a OS=Homo sapiens GN=DOCK8 PE=3 SV=1	1	1	0.003	230822	6.39
	P20170700270_B1,5066	K.EPAITK.L	658.377	-0.0131	1	1	22.03	0	1.04	0|0	sp|Q96N67|DOCK7_HUMAN/sp|Q8NF50|DOCK8_HUMAN/tr|A0A1B0GWE0|A0A1B0GWE0_HUMAN/tr|A2A369|A2A369_HUMAN/tr|A4FU72|A4FU72_HUMAN/tr|D3DRH1|D3DRH1_HUMAN/tr|B4DSH0|B4DSH0_HUMAN/tr|B3KRG0|B3KRG0_HUMAN		6.1	0		0	2	MASCOT		T
$12-1	sp|Q8TDQ0|HAVR2_HUMAN Hepatitis A virus cellular receptor 2 OS=Homo sapiens GN=HAVCR2 PE=1 SV=3	1	1	0.0199	33393.9	5.54
$12-2	tr|A0A0S2Z4C3|A0A0S2Z4C3_HUMAN Fumarate hydratase isoform 1 (Fragment) OS=Homo sapiens GN=FH PE=2 SV=1	1	1	0.0118	54636.4	8.85
$12-3	sp|P07954|FUMH_HUMAN Fumarate hydratase, mitochondrial OS=Homo sapiens GN=FH PE=1 SV=3	1	1	0.0118	54636.4	8.85
$12-4	tr|E5RHN3|E5RHN3_HUMAN Hepatitis A virus cellular receptor 2 OS=Homo sapiens GN=HAVCR2 PE=1 SV=1	1	1	0.022	30330.4	4.92
	P20170700270_B1,3908	K.IANDIR.F ! R.LANDLR.D	701.394	0.00032	2	1	24.41	0	0.789	0|0	sp|P07954|FUMH_HUMAN/tr|A0A0S2Z4C3|A0A0S2Z4C3_HUMAN ! sp|Q8TDQ0|HAVR2_HUMAN/tr|E5RHN3|E5RHN3_HUMAN		5.84	0		0	2	MASCOT		T
$13-1	sp|Q8WYR1|PI3R5_HUMAN Phosphoinositide 3-kinase regulatory subunit 5 OS=Homo sapiens GN=PIK3R5 PE=1 SV=1	1	1	0.008	97346.5	6.3
$13-2	tr|J3KSW1|J3KSW1_HUMAN Phosphoinositide 3-kinase regulatory subunit 5 OS=Homo sapiens GN=PIK3R5 PE=1 SV=1	1	1	0.008	97218.4	6.3
$13-3	tr|L7RT34|L7RT34_HUMAN Phosphoinositide-3-kinase, regulatory subunit 5 OS=Homo sapiens GN=PIK3R5 PE=4 SV=1	1	1	0.008	97346.5	6.3
	P20170700270_B1,6828	R.ISGKVAR.A	730.457	0.011	2	1	31.11	0	0.0929	0|0	sp|Q8WYR1|PI3R5_HUMAN/tr|J3KSW1|J3KSW1_HUMAN/tr|L7RT34|L7RT34_HUMAN		11	1		0	2	MASCOT		T
$14-1	sp|Q9ULV8|CBLC_HUMAN E3 ubiquitin-protein ligase CBL-C OS=Homo sapiens GN=CBLC PE=1 SV=3	1	1	0.019	52455.4	7.83
	P20170700270_B1,4912	M.ALAVAPWGR.Q	940.536	0.00725	3	1	23.18	0	0.311	0|0	sp|Q9ULV8|CBLC_HUMAN		9.8	0		0	2	MASCOT		T
$15-1	sp|Q9Y6F8|CDY1_HUMAN Testis-specific chromodomain protein Y 1 OS=Homo sapiens GN=CDY1 PE=1 SV=1	1	1	0.0111	60472.4	9.22
$15-2	sp|Q9Y6F7|CDY2_HUMAN Testis-specific chromodomain protein Y 2 OS=Homo sapiens GN=CDY2A PE=1 SV=1	1	1	0.0111	60523.5	9.14
$15-3	tr|A0A024R3P0|A0A024R3P0_HUMAN HCG1983452, isoform CRA_a OS=Homo sapiens GN=hCG_1983452 PE=4 SV=1	1	1	0.0212	32056.7	9.85
$15-4	tr|A1L473|A1L473_HUMAN Chromodomain protein, Y-linked, 2B OS=Homo sapiens GN=CDY2B PE=2 SV=1	1	1	0.0111	60495.5	9.08
$15-5	tr|A8K8F3|A8K8F3_HUMAN cDNA FLJ76680, highly similar to Homo sapiens chromodomain protein, Y-linked, 1 (CDY1), transcript variant 2, mRNA OS=Homo sapiens PE=2 SV=1	1	1	0.0108	61992.2	9.39
$15-6	tr|C9JMH9|C9JMH9_HUMAN Testis-specific chromodomain protein Y 2 OS=Homo sapiens GN=CDY2A PE=4 SV=1	1	1	0.0108	62067.4	9.33
$15-7	tr|A8K8L0|A8K8L0_HUMAN cDNA FLJ77185, highly similar to Homo sapiens chromodomain protein, Y-linked, 1 (CDY1), transcript variant 1, mRNA OS=Homo sapiens PE=2 SV=1	1	1	0.0111	60530.4	9.17
	P20170700270_B1,3065	K.TPVTDK.H	660.356	0.00047	2	1	24.75	0	0.731	0|0	sp|Q9Y6F8|CDY1_HUMAN/sp|Q9Y6F7|CDY2_HUMAN/tr|A8K8F3|A8K8F3_HUMAN/tr|C9JMH9|C9JMH9_HUMAN/tr|A0A024R3P0|A0A024R3P0_HUMAN/tr|A1L473|A1L473_HUMAN/tr|A8K8L0|A8K8L0_HUMAN		5.5	0		0	2	MASCOT		T
$16-1	tr|D3YR72|D3YR72_HUMAN GDF5 (Fragment) OS=Homo sapiens GN=GDF5 PE=3 SV=1	1	1	0.0172	32784.3	9.42
$16-2	tr|D3YR87|D3YR87_HUMAN GDF5 (Fragment) OS=Homo sapiens GN=GDF5 PE=3 SV=1	1	1	0.0172	32855.4	9.42
$16-3	tr|F1T0J1|F1T0J1_HUMAN Growth/differentiation factor 5 OS=Homo sapiens GN=GDF5 PE=2 SV=1	1	1	0.01	55394	9.82
$16-4	tr|D3YRA6|D3YRA6_HUMAN GDF5 (Fragment) OS=Homo sapiens GN=GDF5 PE=3 SV=1	1	1	0.0172	32713.3	9.42
$16-5	sp|P43026|GDF5_HUMAN Growth/differentiation factor 5 OS=Homo sapiens GN=GDF5 PE=1 SV=3	1	1	0.01	55410	9.82
$16-6	tr|D3YR76|D3YR76_HUMAN GDF5 (Fragment) OS=Homo sapiens GN=GDF5 PE=3 SV=1	1	1	0.0172	32871.4	9.42
$16-7	tr|Q2NKW7|Q2NKW7_HUMAN GDF5 protein (Fragment) OS=Homo sapiens GN=GDF5 PE=2 SV=1	1	1	0.0223	25838.5	8.81
$16-8	tr|D3YRI8|D3YRI8_HUMAN GDF5 (Fragment) OS=Homo sapiens GN=GDF5 PE=3 SV=1	1	1	0.0172	32742.3	9.42
	P20170700270_B1,2556	R.QVHEK.A	640.341	1e-05	2	1	24.71	0	0.163	0|0	sp|P43026|GDF5_HUMAN/tr|D3YRI8|D3YRI8_HUMAN/tr|Q2NKW7|Q2NKW7_HUMAN/tr|D3YR76|D3YR76_HUMAN/tr|F1T0J1|F1T0J1_HUMAN/tr|D3YR87|D3YR87_HUMAN/tr|D3YR72|D3YR72_HUMAN/tr|D3YRA6|D3YRA6_HUMAN		6.75	0		0	2	MASCOT		T
$17-1	tr|E9PN74|E9PN74_HUMAN UPF0722 protein C11orf88 OS=Homo sapiens GN=C11orf88 PE=4 SV=1	1	1	0.0337	20430.8	9.6
$17-2	sp|Q6PI97|CK088_HUMAN UPF0722 protein C11orf88 OS=Homo sapiens GN=C11orf88 PE=2 SV=2	1	1	0.0355	19339.5	8.9
	P20170700270_B1,2790	R.EERISK.E	761.415	-0.00417	2	1	29.53	0	0.32	0|0	sp|Q6PI97|CK088_HUMAN/tr|E9PN74|E9PN74_HUMAN		6.24	1		0	2	MASCOT		T
$18-1	tr|I3L1U9|I3L1U9_HUMAN Actin, cytoplasmic 2 (Fragment) OS=Homo sapiens GN=ACTG1 PE=1 SV=1	1	1	0.0467	23845	5.28
$18-2	tr|E7EVS6|E7EVS6_HUMAN Actin, cytoplasmic 1 (Fragment) OS=Homo sapiens GN=ACTB PE=1 SV=8	1	1	0.0613	17878.1	5.25
$18-3	tr|A1E282|A1E282_HUMAN Beta-actin (Fragment) OS=Homo sapiens PE=2 SV=1	1	1	0.0826	13539.2	5.93
$18-4	tr|C9JFL5|C9JFL5_HUMAN Actin, gamma-enteric smooth muscle (Fragment) OS=Homo sapiens GN=ACTG2 PE=1 SV=8	1	1	0.0694	16158.1	5.84
$18-5	tr|B7Z6P1|B7Z6P1_HUMAN cDNA FLJ53662, highly similar to Actin, alpha skeletal muscle OS=Homo sapiens PE=2 SV=1	1	1	0.0292	38578.7	5.23
$18-6	tr|I3L3I0|I3L3I0_HUMAN Actin, cytoplasmic 2 (Fragment) OS=Homo sapiens GN=ACTG1 PE=1 SV=1	1	1	0.0467	23845	5.28
$18-7	tr|B4E3A4|B4E3A4_HUMAN cDNA FLJ57283, highly similar to Actin, cytoplasmic 2 OS=Homo sapiens PE=2 SV=1	1	1	0.0281	39799.1	5.23
$18-8	tr|F8WB63|F8WB63_HUMAN Actin, gamma-enteric smooth muscle OS=Homo sapiens GN=ACTG2 PE=1 SV=1	1	1	0.0952	11402.9	5.59
$18-9	tr|I3L4N8|I3L4N8_HUMAN Actin, cytoplasmic 2 (Fragment) OS=Homo sapiens GN=ACTG1 PE=1 SV=8	1	1	0.0415	26877.2	4.89
$18-10	tr|A6NL76|A6NL76_HUMAN Actin, alpha skeletal muscle OS=Homo sapiens GN=ACTA1 PE=1 SV=3	1	1	0.0394	28165	5.71
$18-11	tr|F6QUT6|F6QUT6_HUMAN Actin, aortic smooth muscle (Fragment) OS=Homo sapiens GN=ACTA2 PE=1 SV=1	1	1	0.0662	16758.9	5.31
$18-12	tr|Q53G99|Q53G99_HUMAN Beta actin variant (Fragment) OS=Homo sapiens PE=2 SV=1	1	1	0.0267	41764.3	5.38
$18-13	tr|B3KUD3|B3KUD3_HUMAN cDNA FLJ39583 fis, clone SKMUS2004897, highly similar to ACTIN, ALPHA SKELETAL MUSCLE OS=Homo sapiens PE=2 SV=1	1	1	0.0292	37824	5.5
$18-14	tr|B4DVQ0|B4DVQ0_HUMAN cDNA FLJ58286, highly similar to Actin, cytoplasmic 2 OS=Homo sapiens PE=2 SV=1	1	1	0.03	37348.4	5.49
$18-15	tr|Q53GK6|Q53GK6_HUMAN Beta actin variant (Fragment) OS=Homo sapiens PE=2 SV=1	1	1	0.0267	41722.3	5.29
$18-16	tr|C9JUM1|C9JUM1_HUMAN Actin, cytoplasmic 1 (Fragment) OS=Homo sapiens GN=ACTB PE=1 SV=1	1	1	0.101	10979.4	5.4
$18-17	tr|B8ZZJ2|B8ZZJ2_HUMAN Actin, gamma-enteric smooth muscle OS=Homo sapiens GN=ACTG2 PE=1 SV=1	1	1	0.084	12968.5	5.14
$18-18	tr|Q13707|Q13707_HUMAN ACTA2 protein (Fragment) OS=Homo sapiens GN=ACTA2 PE=3 SV=1	1	1	0.0303	36806.6	5.19
$18-19	tr|J3KT65|J3KT65_HUMAN Actin, cytoplasmic 2 OS=Homo sapiens GN=ACTG1 PE=1 SV=1	1	1	0.0505	21803.8	6.99
$18-20	tr|B4E335|B4E335_HUMAN cDNA FLJ52842, highly similar to Actin, cytoplasmic 1 OS=Homo sapiens PE=2 SV=1	1	1	0.0285	39225.5	5.39
$18-21	tr|F6UVQ4|F6UVQ4_HUMAN Actin, aortic smooth muscle (Fragment) OS=Homo sapiens GN=ACTA2 PE=1 SV=1	1	1	0.0662	16758.9	5.31
$18-22	sp|P0CG38|POTEI_HUMAN POTE ankyrin domain family member I OS=Homo sapiens GN=POTEI PE=3 SV=1	1	1	0.0093	121281	5.83
$18-23	sp|Q6S8J3|POTEE_HUMAN POTE ankyrin domain family member E OS=Homo sapiens GN=POTEE PE=2 SV=3	1	1	0.0093	121362	5.83
$18-24	sp|A5A3E0|POTEF_HUMAN POTE ankyrin domain family member F OS=Homo sapiens GN=POTEF PE=1 SV=2	1	1	0.0093	121443	5.82
$18-25	tr|C9JZR7|C9JZR7_HUMAN Actin, cytoplasmic 1 (Fragment) OS=Homo sapiens GN=ACTB PE=1 SV=8	1	1	0.098	11294.6	5.17
$18-26	tr|B7Z6I1|B7Z6I1_HUMAN cDNA FLJ52755, highly similar to Actin, aortic smooth muscle OS=Homo sapiens PE=2 SV=1	1	1	0.0649	17062.1	5.65
$18-27	tr|I3L3R2|I3L3R2_HUMAN Actin, cytoplasmic 2 (Fragment) OS=Homo sapiens GN=ACTG1 PE=1 SV=1	1	1	0.061	18031.4	5.29
$18-28	sp|P0CG39|POTEJ_HUMAN POTE ankyrin domain family member J OS=Homo sapiens GN=POTEJ PE=3 SV=1	1	1	0.0096	117389	5.66
$18-29	sp|P63267|ACTH_HUMAN Actin, gamma-enteric smooth muscle OS=Homo sapiens GN=ACTG2 PE=1 SV=1	1	1	0.0266	41876.4	5.31
$18-30	sp|P68032|ACTC_HUMAN Actin, alpha cardiac muscle 1 OS=Homo sapiens GN=ACTC1 PE=1 SV=1	1	1	0.0265	42018.5	5.23
$18-31	sp|P62736|ACTA_HUMAN Actin, aortic smooth muscle OS=Homo sapiens GN=ACTA2 PE=1 SV=1	1	1	0.0265	42008.5	5.24
$18-32	sp|P60709|ACTB_HUMAN Actin, cytoplasmic 1 OS=Homo sapiens GN=ACTB PE=1 SV=1	1	1	0.0267	41736.3	5.29
$18-33	sp|P63261|ACTG_HUMAN Actin, cytoplasmic 2 OS=Homo sapiens GN=ACTG1 PE=1 SV=1	1	1	0.0267	41792.4	5.31
$18-34	sp|P68133|ACTS_HUMAN Actin, alpha skeletal muscle OS=Homo sapiens GN=ACTA1 PE=1 SV=1	1	1	0.0265	42050.6	5.23
$18-35	tr|Q1KLZ0|Q1KLZ0_HUMAN HCG15971, isoform CRA_a OS=Homo sapiens GN=PS1TP5BP1 PE=2 SV=1	1	1	0.0267	41736.3	5.29
$18-36	tr|G5E9R0|G5E9R0_HUMAN Actin, cytoplasmic 1 OS=Homo sapiens GN=ACTB PE=1 SV=1	1	1	0.08	13858.6	5.24
$18-37	tr|B3KW67|B3KW67_HUMAN cDNA FLJ42347 fis, clone UTERU2003399, highly similar to Actin, gamma-enteric smooth muscle OS=Homo sapiens PE=2 SV=1	1	1	0.0266	41816.4	5.31
$18-38	tr|L0R5C4|L0R5C4_HUMAN Alternative protein POTEM OS=Homo sapiens GN=POTEM PE=3 SV=1	1	1	0.0224	50337.1	5.34
$18-39	tr|Q8WVW5|Q8WVW5_HUMAN Putative uncharacterized protein (Fragment) OS=Homo sapiens PE=2 SV=1	1	1	0.0275	40502.9	5.78
$18-40	tr|D2JYH4|D2JYH4_HUMAN Actin, alpha 2, smooth muscle, aorta OS=Homo sapiens GN=ACTA2 PE=3 SV=1	1	1	0.0265	42008.5	5.24
$18-41	tr|Q7Z7J6|Q7Z7J6_HUMAN Actin alpha 1 skeletal muscle protein OS=Homo sapiens GN=ACTA1 PE=2 SV=1	1	1	0.0394	28151	5.71
$18-42	tr|Q53G76|Q53G76_HUMAN Beta actin variant (Fragment) OS=Homo sapiens PE=2 SV=1	1	1	0.0267	41720.2	5.29
$18-43	tr|F8WCH0|F8WCH0_HUMAN Actin, gamma-enteric smooth muscle OS=Homo sapiens GN=ACTG2 PE=1 SV=1	1	1	0.1923	5570.24	6.01
$18-44	tr|C9JTX5|C9JTX5_HUMAN Actin, cytoplasmic 1 (Fragment) OS=Homo sapiens GN=ACTB PE=1 SV=1	1	1	0.125	8533.56	5.12
$18-45	tr|B4DW52|B4DW52_HUMAN cDNA FLJ55253, highly similar to Actin, cytoplasmic 1 OS=Homo sapiens PE=2 SV=1	1	1	0.0288	38632.8	5.19
$18-46	tr|A8K3K1|A8K3K1_HUMAN cDNA FLJ78096, highly similar to Homo sapiens actin, alpha, cardiac muscle (ACTC), mRNA OS=Homo sapiens PE=2 SV=1	1	1	0.0265	42046.5	5.23
$18-47	tr|K7EM38|K7EM38_HUMAN Actin, cytoplasmic 2 (Fragment) OS=Homo sapiens GN=ACTG1 PE=1 SV=1	1	1	0.0752	14522.3	5.13
	P20170700270_B1,5183	K.AGFAGDDAPR.A	976.448	-0.00012	2	1	32.55	0	0.0207	0|0	sp|P62736|ACTA_HUMAN/sp|P68032|ACTC_HUMAN/sp|P63267|ACTH_HUMAN/sp|P68133|ACTS_HUMAN/sp|P63261|ACTG_HUMAN/sp|P60709|ACTB_HUMAN/sp|P0CG39|POTEJ_HUMAN/sp|A5A3E0|POTEF_HUMAN/sp|Q6S8J3|POTEE_HUMAN/sp|P0CG38|POTEI_HUMAN/tr|I3L3R2|I3L3R2_HUMAN/tr|B7Z6I1|B7Z6I1_HUMAN/tr|C9JZR7|C9JZR7_HUMAN/tr|C9JTX5|C9JTX5_HUMAN/tr|F8WCH0|F8WCH0_HUMAN/tr|Q53G76|Q53G76_HUMAN/tr|K7EM38|K7EM38_HUMAN/tr|A8K3K1|A8K3K1_HUMAN/t…		4.21	0		0	2	MASCOT		T
$19-1	tr|I3L349|I3L349_HUMAN Rab effector Noc2 (Fragment) OS=Homo sapiens GN=RPH3AL PE=1 SV=1	1	1	0.0455	12465.1	8.61
$19-2	tr|I3L308|I3L308_HUMAN Rab effector Noc2 (Fragment) OS=Homo sapiens GN=RPH3AL PE=1 SV=1	1	1	0.0249	23059.3	9.41
$19-3	tr|I3L2N0|I3L2N0_HUMAN Rab effector Noc2 (Fragment) OS=Homo sapiens GN=RPH3AL PE=1 SV=1	1	1	0.0259	22080.3	9.33
$19-4	tr|A0A0J9YWA6|A0A0J9YWA6_HUMAN Rab effector Noc2 (Fragment) OS=Homo sapiens GN=RPH3AL PE=1 SV=1	1	1	0.0427	13346.2	8.99
$19-5	tr|I3L3M9|I3L3M9_HUMAN Rab effector Noc2 (Fragment) OS=Homo sapiens GN=RPH3AL PE=1 SV=1	1	1	0.0329	17333.9	9.32
$19-6	tr|I3L2G8|I3L2G8_HUMAN Rab effector Noc2 (Fragment) OS=Homo sapiens GN=RPH3AL PE=1 SV=1	1	1	0.0318	18077.8	9.18
$19-7	tr|A0A0J9YX72|A0A0J9YX72_HUMAN Rab effector Noc2 (Fragment) OS=Homo sapiens GN=RPH3AL PE=1 SV=1	1	1	0.0342	16620.1	9.08
$19-8	tr|I3NI49|I3NI49_HUMAN Rab effector Noc2 (Fragment) OS=Homo sapiens GN=RPH3AL PE=1 SV=1	1	1	0.0568	10342.7	9.61
$19-9	tr|I3L2X0|I3L2X0_HUMAN Rab effector Noc2 (Fragment) OS=Homo sapiens GN=RPH3AL PE=1 SV=1	1	1	0.0345	16491	9.21
$19-10	sp|Q9UNE2|RPH3L_HUMAN Rab effector Noc2 OS=Homo sapiens GN=RPH3AL PE=1 SV=1	1	1	0.0159	34463.6	9.23
$19-11	tr|A8K7D5|A8K7D5_HUMAN cDNA FLJ77349, highly similar to Homo sapiens rabphilin 3A-like (without C2 domains), mRNA OS=Homo sapiens PE=2 SV=1	1	1	0.0175	31217.8	9.24
$19-12	tr|I3L2I9|I3L2I9_HUMAN Rab effector Noc2 (Fragment) OS=Homo sapiens GN=RPH3AL PE=1 SV=8	1	1	0.0338	16973.4	9.54
$19-13	tr|I3L1Q0|I3L1Q0_HUMAN Rab effector Noc2 (Fragment) OS=Homo sapiens GN=RPH3AL PE=1 SV=1	1	1	0.0397	14308.4	8.96
	P20170700270_B1,3174	R.LETM*R.R	665.329	0.00115	2	1	20.1	0	1.22	0|0	sp|Q9UNE2|RPH3L_HUMAN/tr|A0A0J9YX72|A0A0J9YX72_HUMAN/tr|I3NI49|I3NI49_HUMAN/tr|I3L2X0|I3L2X0_HUMAN/tr|I3L2G8|I3L2G8_HUMAN/tr|I3L3M9|I3L3M9_HUMAN/tr|I3L349|I3L349_HUMAN/tr|A0A0J9YWA6|A0A0J9YWA6_HUMAN/tr|I3L2N0|I3L2N0_HUMAN/tr|I3L308|I3L308_HUMAN/tr|I3L1Q0|I3L1Q0_HUMAN/tr|I3L2I9|I3L2I9_HUMAN/tr|A8K7D5|A8K7D5_HUMAN		6	0	15.994919 Oxidation (M)	0	2	MASCOT		T
$20-1	tr|L0R5A1|L0R5A1_HUMAN Alternative protein CSF2RB OS=Homo sapiens GN=CSF2RB PE=4 SV=1	1	1	0.0741	11645.4	11.3
	P20170700270_B1,6606	R.LASIVTPR.N	856.525	0.00052	2	1	23.33	0	0.232	0|0	tr|L0R5A1|L0R5A1_HUMAN		9.75	0		0	2	MASCOT		T
$21-1	tr|Q53HU8|Q53HU8_HUMAN Vimentin variant (Fragment) OS=Homo sapiens PE=2 SV=1	1	1	0.0215	53683.1	5.06
$21-2	tr|Q5JVS8|Q5JVS8_HUMAN Vimentin (Fragment) OS=Homo sapiens GN=VIM PE=1 SV=1	1	1	0.0578	20036.1	4.84
$21-3	tr|B0YJC5|B0YJC5_HUMAN Vimentin OS=Homo sapiens GN=VIM PE=1 SV=1	1	1	0.0439	26858.5	4.68
$21-4	sp|P08670|VIME_HUMAN Vimentin OS=Homo sapiens GN=VIM PE=1 SV=4	1	1	0.0215	53651.1	5.06
$21-5	tr|B0YJC4|B0YJC4_HUMAN Vimentin OS=Homo sapiens GN=VIM PE=1 SV=1	1	1	0.0232	49652.8	5.19
$21-6	tr|V9HWE1|V9HWE1_HUMAN Epididymis luminal protein 113 OS=Homo sapiens GN=HEL113 PE=2 SV=1	1	1	0.0215	53651.1	5.06
$21-7	tr|B3KRK8|B3KRK8_HUMAN cDNA FLJ34494 fis, clone HLUNG2005030, highly similar to VIMENTIN OS=Homo sapiens PE=2 SV=1	1	1	0.0246	46975.8	4.94
	P20170700270_B1,4796	R.QDVDNASLAR.L	1088.53	6e-05	2	1	33.17	0	0.0292	0|0	sp|P08670|VIME_HUMAN/tr|B3KRK8|B3KRK8_HUMAN/tr|V9HWE1|V9HWE1_HUMAN/tr|B0YJC4|B0YJC4_HUMAN/tr|B0YJC5|B0YJC5_HUMAN/tr|Q5JVS8|Q5JVS8_HUMAN/tr|Q53HU8|Q53HU8_HUMAN		4.21	0		0	2	MASCOT		T
$22-1	tr|Q59EV3|Q59EV3_HUMAN Myosin, heavy polypeptide 7, cardiac muscle, beta variant (Fragment) OS=Homo sapiens PE=2 SV=1	1	1	0.0038	182377	5.6
$22-2	tr|A0A1B1HY13|A0A1B1HY13_HUMAN Myosin 7 (Fragment) OS=Homo sapiens GN=MYH7 PE=4 SV=1	1	1	0.0741	9513.56	4.67
$22-3	tr|V9HWC1|V9HWC1_HUMAN Epididymis luminal protein 71 OS=Homo sapiens GN=HEL71 PE=2 SV=1	1	1	0.0031	223113	5.59
$22-4	sp|P12883|MYH7_HUMAN Myosin-7 OS=Homo sapiens GN=MYH7 PE=1 SV=5	1	1	0.0031	223095	5.63
$22-5	sp|P12882|MYH1_HUMAN Myosin-1 OS=Homo sapiens GN=MYH1 PE=1 SV=3	1	1	0.0031	223143	5.59
$22-6	sp|Q9Y623|MYH4_HUMAN Myosin-4 OS=Homo sapiens GN=MYH4 PE=2 SV=2	1	1	0.0031	223069	5.65
$22-7	sp|P13533|MYH6_HUMAN Myosin-6 OS=Homo sapiens GN=MYH6 PE=1 SV=5	1	1	0.0031	223732	5.58
$22-8	tr|L0L5E6|L0L5E6_HUMAN Beta-myosin heavy chain (Fragment) OS=Homo sapiens GN=MYH7 PE=4 SV=1	1	1	0.0741	9543.54	4.62
$22-9	tr|A5YM51|A5YM51_HUMAN MYH7 protein (Fragment) OS=Homo sapiens GN=MYH7 PE=2 SV=1	1	1	0.0031	223022	5.63
$22-10	tr|Q5GJ54|Q5GJ54_HUMAN Rhabdomyosarcoma antigen MU-RMS-40.7B (Fragment) OS=Homo sapiens GN=MYH7 PE=2 SV=1	1	1	0.0051	137189	5.29
$22-11	tr|L0L1K4|L0L1K4_HUMAN Beta-myosin heavy chain (Fragment) OS=Homo sapiens GN=MYH7 PE=4 SV=1	1	1	0.0741	9529.51	4.62
$22-12	sp|Q9UKX2|MYH2_HUMAN Myosin-2 OS=Homo sapiens GN=MYH2 PE=1 SV=1	1	1	0.0031	223042	5.64
$22-13	sp|P13535|MYH8_HUMAN Myosin-8 OS=Homo sapiens GN=MYH8 PE=1 SV=3	1	1	0.0031	222760	5.59
	P20170700270_B1,4594	K.IQLEAK.I ! K.IQLEAK.V	701.419	0.00076	2	1	27.54	0	0.255	0|0	sp|P13535|MYH8_HUMAN/sp|Q9UKX2|MYH2_HUMAN/sp|P12882|MYH1_HUMAN/sp|Q9Y623|MYH4_HUMAN/tr|V9HWC1|V9HWC1_HUMAN ! sp|P12883|MYH7_HUMAN/sp|P13533|MYH6_HUMAN/tr|Q5GJ54|Q5GJ54_HUMAN/tr|L0L1K4|L0L1K4_HUMAN/tr|L0L5E6|L0L5E6_HUMAN/tr|A5YM51|A5YM51_HUMAN/tr|Q59EV3|Q59EV3_HUMAN/tr|A0A1B1HY13|A0A1B1HY13_HUMAN		6	0		0	2	MASCOT		T
$23-1	tr|Q5VXK3|Q5VXK3_HUMAN Chromosome 10 open reading frame 108, isoform CRA_a OS=Homo sapiens GN=PRR26 PE=4 SV=1	1	1	0.0303	21775.3	9.49
$23-2	tr|Q8N8Y8|Q8N8Y8_HUMAN cDNA FLJ38694 fis, clone KIDNE2001873 OS=Homo sapiens PE=2 SV=1	1	1	0.0303	21874.5	9.68
	P20170700270_B1,4477	K.TVAGLR.W	616.378	0.00016	2	1	30.86	0	0.169	0|0	tr|Q5VXK3|Q5VXK3_HUMAN/tr|Q8N8Y8|Q8N8Y8_HUMAN		9.41	0		0	2	MASCOT		T
$24-1	tr|Q9BZ82|Q9BZ82_HUMAN FKSG39 OS=Homo sapiens GN=FKSG39 PE=2 SV=1	1	1	0.0472	13194.4	12
	P20170700270_B1,2899	R.TGAARR.G	631.363	0.01089	2	1	25.63	0	0.663	0|0	tr|Q9BZ82|Q9BZ82_HUMAN		12	1		0	2	MASCOT		T
$25-1	tr|S6BAN1|S6BAN1_HUMAN IgG H chain OS=Homo sapiens PE=2 SV=1	1	1	0.022	33737.1	8.31
$25-2	tr|Q7Z351|Q7Z351_HUMAN Putative uncharacterized protein DKFZp686N02209 OS=Homo sapiens GN=DKFZp686N02209 PE=2 SV=1	1	1	0.0145	52851.4	8.75
$25-3	tr|Q8NF17|Q8NF17_HUMAN FLJ00385 protein (Fragment) OS=Homo sapiens GN=FLJ00385 PE=1 SV=1	1	1	0.0138	56110.3	7.8
$25-4	tr|Q6N096|Q6N096_HUMAN Putative uncharacterized protein DKFZp686I15196 OS=Homo sapiens GN=DKFZp686I15196 PE=2 SV=1	1	1	0.015	50926.1	8.33
$25-5	tr|S6AWD9|S6AWD9_HUMAN IgG H chain OS=Homo sapiens PE=2 SV=1	1	1	0.0225	33302.4	8.02
$25-6	tr|A8K008|A8K008_HUMAN Uncharacterized protein OS=Homo sapiens PE=2 SV=1	1	1	0.0148	51595.9	8.44
$25-7	tr|S6B2A6|S6B2A6_HUMAN IgG H chain OS=Homo sapiens PE=2 SV=1	1	1	0.0233	32167	6.88
$25-8	tr|Q5EBM2|Q5EBM2_HUMAN Uncharacterized protein OS=Homo sapiens PE=1 SV=1	1	1	0.0135	56812.6	6.43
$25-9	tr|Q6N030|Q6N030_HUMAN Uncharacterized protein OS=Homo sapiens GN=DKFZp686I15212 PE=1 SV=1	1	1	0.0135	57019	8.39
$25-10	tr|S6BGE0|S6BGE0_HUMAN IgG H chain OS=Homo sapiens PE=2 SV=1	1	1	0.0233	32181.2	8.03
$25-11	tr|V9HW68|V9HW68_HUMAN Epididymis luminal protein 214 OS=Homo sapiens GN=HEL-214 PE=2 SV=1	1	1	0.0149	51714.9	7.88
$25-12	tr|S6C4Q7|S6C4Q7_HUMAN IgG H chain OS=Homo sapiens PE=2 SV=1	1	1	0.0233	32420.3	6.58
$25-13	tr|Q6MZU6|Q6MZU6_HUMAN Putative uncharacterized protein DKFZp686C15213 OS=Homo sapiens GN=DKFZp686C15213 PE=2 SV=1	1	1	0.0151	51098.3	7.85
$25-14	tr|Q6GMX6|Q6GMX6_HUMAN IGH@ protein OS=Homo sapiens GN=IGH@ PE=1 SV=1	1	1	0.0151	51082.4	8.91
$25-15	tr|S6B291|S6B291_HUMAN IgG H chain OS=Homo sapiens PE=1 SV=1	1	1	0.015	50869.9	7.89
$25-16	tr|Q6N094|Q6N094_HUMAN Putative uncharacterized protein DKFZp686O01196 OS=Homo sapiens GN=DKFZp686O01196 PE=2 SV=1	1	1	0.0146	52612.1	8.46
$25-17	tr|Q6PYX1|Q6PYX1_HUMAN Hepatitis B virus receptor binding protein (Fragment) OS=Homo sapiens PE=1 SV=1	1	1	0.0201	38161.7	8.27
$25-18	sp|P01860|IGHG3_HUMAN Ig gamma-3 chain C region OS=Homo sapiens GN=IGHG3 PE=1 SV=2	1	1	0.0186	41286.5	8.23
$25-19	sp|P01859|IGHG2_HUMAN Ig gamma-2 chain C region OS=Homo sapiens GN=IGHG2 PE=1 SV=2	1	1	0.0215	35900.2	7.66
$25-20	tr|Q6N093|Q6N093_HUMAN Putative uncharacterized protein DKFZp686I04196 (Fragment) OS=Homo sapiens GN=DKFZp686I04196 PE=2 SV=1	1	1	0.0168	46060.4	7.63
$25-21	sp|P01861|IGHG4_HUMAN Ig gamma-4 chain C region OS=Homo sapiens GN=IGHG4 PE=1 SV=1	1	1	0.0214	35940.1	7.18
$25-22	sp|P01857|IGHG1_HUMAN Ig gamma-1 chain C region OS=Homo sapiens GN=IGHG1 PE=1 SV=1	1	1	0.0212	36105.5	8.46
$25-23	tr|Q6MZQ6|Q6MZQ6_HUMAN Putative uncharacterized protein DKFZp686G11190 OS=Homo sapiens GN=DKFZp686G11190 PE=2 SV=1	1	1	0.0147	52042.3	8.31
$25-24	tr|Q86TT2|Q86TT2_HUMAN Full-length cDNA clone CS0DI019YF20 of Placenta of Homo sapiens (human) (Fragment) OS=Homo sapiens PE=2 SV=1	1	1	0.0198	39125.1	7.87
$25-25	tr|Q6N095|Q6N095_HUMAN Uncharacterized protein OS=Homo sapiens GN=DKFZp686K03196 PE=1 SV=1	1	1	0.0147	52359.8	8.84
$25-26	tr|Q6N097|Q6N097_HUMAN Putative uncharacterized protein DKFZp686H20196 OS=Homo sapiens GN=DKFZp686H20196 PE=2 SV=1	1	1	0.0146	52758.3	8.75
$25-27	tr|Q6MZV7|Q6MZV7_HUMAN Putative uncharacterized protein DKFZp686C11235 OS=Homo sapiens GN=DKFZp686C11235 PE=2 SV=1	1	1	0.0148	52120.4	7.51
$25-28	tr|S6BAM6|S6BAM6_HUMAN IgG H chain OS=Homo sapiens PE=2 SV=1	1	1	0.0219	34339.4	8.02
$25-29	tr|S6BGE5|S6BGE5_HUMAN IgG H chain OS=Homo sapiens PE=2 SV=1	1	1	0.0222	34058.1	6.59
$25-30	tr|A0A0A0MS07|A0A0A0MS07_HUMAN Ig gamma-1 chain C region (Fragment) OS=Homo sapiens GN=IGHG1 PE=1 SV=1	1	1	0.0237	31982.9	8.3
$25-31	tr|A0A0A0MS08|A0A0A0MS08_HUMAN Ig gamma-1 chain C region (Fragment) OS=Homo sapiens GN=IGHG1 PE=1 SV=1	1	1	0.0175	43911.4	6.55
$25-32	tr|Q6MZX7|Q6MZX7_HUMAN Putative uncharacterized protein DKFZp686M24218 OS=Homo sapiens GN=DKFZp686M24218 PE=2 SV=1	1	1	0.0147	52419.8	7.89
$25-33	tr|Q5EFE5|Q5EFE5_HUMAN Anti-RhD monoclonal T125 gamma1 heavy chain OS=Homo sapiens PE=2 SV=1	1	1	0.0147	52361.8	8.64
$25-34	tr|Q6N089|Q6N089_HUMAN Uncharacterized protein OS=Homo sapiens GN=DKFZp686P15220 PE=1 SV=1	1	1	0.0148	51724	8.14
$25-35	tr|A0A075B6N8|A0A075B6N8_HUMAN Ig gamma-3 chain C region (Fragment) OS=Homo sapiens GN=IGHG3 PE=1 SV=1	1	1	0.0186	41215.4	8.23
	P20170700270_B1,5712	K.DTLM*ISR.T	851.429	0.0008	2	1	36.11	0	0.0426	0|0	sp|P01859|IGHG2_HUMAN/sp|P01860|IGHG3_HUMAN/sp|P01857|IGHG1_HUMAN/sp|P01861|IGHG4_HUMAN/tr|Q6N093|Q6N093_HUMAN/tr|Q6PYX1|Q6PYX1_HUMAN/tr|Q6MZU6|Q6MZU6_HUMAN/tr|S6C4Q7|S6C4Q7_HUMAN/tr|V9HW68|V9HW68_HUMAN/tr|Q6N094|Q6N094_HUMAN/tr|S6B291|S6B291_HUMAN/tr|Q6GMX6|Q6GMX6_HUMAN/tr|Q6MZX7|Q6MZX7_HUMAN/tr|A0A0A0MS08|A0A0A0MS08_HUMAN/tr|A0A0A0MS07|A0A0A0MS07_HUMAN/tr|A0A075B6N8|A0A075B6N8_HUMAN/tr|Q6N089|Q…		5.84	0	15.994919 Oxidation (M)	0	2	MASCOT		T
----- summary -----
Total protein	: 187
Total protein group	: 25
UniPepCount	ProteinGroupCount	Percent	ProteinCount	Percent
1	18	0.72	158	0.8449
2	2	0.08	12	0.0642
3	1	0.04	1	0.0053
4	1	0.04	4	0.0214
5	1	0.04	5	0.0267
12	1	0.04	5	0.0267
22	1	0.04	2	0.0107
