# Supplementary material for: Extracellular matrix protein-1 secretory isoform promotes ovarian cancer through increasing alternative mRNA splicing and stemness
Source: Nat Commun. 2021 Jul 9;12:4230. doi: 10.1038/s41467-021-24315-1 (PMC8270969; doi:10.1038/s41467-021-24315-1)
Supplement: Supplementary file 10 — Source Data [file 41467_2021_24315_MOESM10_ESM.xlsx]

## Sheet: Fig.1
a					h				i									n							o							p
ECM1/ACTB mRNA(x10-3)					Tumor size(mm3)				anti-HA(CL)									anti-pAKT-S473							anti-pAKT-S473							anti-pAKT-S473
Hey	HeyA8	SKOV3	SKOV3ip1		Days after injection	A8-ctrli	A8-ECM1 shRNA
8.08065	10.4016	2.57855	1.69067		0	0	0
7.58651	9.49257	2.9438	1.68519			0	0
7.87381	10.3551	2.78116	1.14251			0	0
						0	0
OVCA433	OVCA429	A2780	HOSE			0	0
1.20079	2.80967	0.522657	0.030825			0	0
0.918234	2.64856	0.44557	0.011539			0	0
0.167074	3.24429	0.432789	0.036619			0	0
					4	33.3639	0.227136
e						40.3479	0.90853
						31.8575	0
anti-ECM1						31.4156	0
						32.5521	0
						28.5784	0
						39.3391	0		anti-β-actin									anti-FAK							anti-FAK-Y397							anti-FAK-Y397
						37.8802	0
					8	51.9972	0.929547
						62.0355	1.40215
						43.2489	1.53328
						47.9006	0
						46.7504	0
						45.3782	0
						47.6232	0
						58.2166	0
					12	67.2894	1.26986
						79.9109	1.00054
anti-β-actin						82.5254	1.65145
						86.1631	0.534848
						69.5613	0		anti-HA(CM)									anti-Paxillin-Y118							anti-Paxillin-Y118							anti-Paxillin-Y118
						70.1776	0
						65.2724	0
						66.2629	0
					16	116.455	2.24217
						132.854	2.19738
						120.842	1.58804
						104.746	2.97326
						105.701	0
						100.44	0
						110.088	0
						108.773	0
					20	144.627	3.234
						138.366	2.88494
g						141.069	2.57755
Number of spheroids/well						130.863	3.45734		k
A8-ctrli	47	52	33			159.389	0
A8-ECM1shRNA	12	8	13			158.388	0		Number of spheroids/well									anti-pRac-S71							anti-pRac-S71							anti-pRac-S71
						135.617	0		A8i-V	10	10	10
						133.072	0		A8i-A	72	68	55
									A8i-B	18	19	17
					24	187.591	3.12803
						179.777	2.04896
						199.933	3.85449		l
						153.146	3.17884
						156.901	0		Tumor size(mm3)
						167.93	0		Days after injection	A8	A8-ctrli	A8i	A8i-V	A8i-A	A8i-B
						158.36	0		0	0	0	0	0	0	0
						164.711	0			0	0	0	0	0	0
										0	0	0	0	0	0
					28	234.467	4.58878			0	0	0	0	0	0			anti-β-actin							anti-β-actin							anti-β-actin
						217.323	3.90378			0	0	0	0	0	0
						199.463	4.03639			0	0	0	0	0	0
						202.037	4.86951			0	0	0	0	0	0
						193.732	0			0	0	0	0	0	0
						223.746	0
						232.827	0		4	41.4918	33.3639	0.227136	0.755465	138.789	6.35326
						217.189	0			38.0414	40.3479	0.90853	0.153677	160.438	7.98568
										28.0136	31.8575	0	0	135.849	6.38792
					32	250.201	5.65048			36.6116	31.4156	0	0	139.356	4.76596
						262.957	5.34125			43.3906	32.5521	0	0	131.94	5.10933
						275.563	4.40999			38.3856	28.5784	0	0	163.279	4.48645
						279.757	5.27715			46.1853	39.3391	0	0	137.688	4.89952
						235.034	0			38.1735	37.8802	0	0	162.408	4.30444
						233.788	0
						277.053	0		8	58.0122	51.9972	0.929547	0.875291	239.27	10.1567
										62.2108	62.0355	1.40215	0.851257	202.354	9.51871
										64.0819	43.2489	1.53328	0.626788	255.462	9.77274
										72.8243	47.9006	0	0.95205	198.916	6.37857
										39.0369	46.7504	0	0	210.938	7.83079
										44.2386	45.3782	0	0	266.943	6.67408
										67.507	47.6232	0	0	237.463	6.66524
										65.073	58.2166	0	0	217.474	7.04896
									12	139.875	67.2894	1.26986	0.928485	344.401	12.8014
										67.5227	79.9109	1.00054	0.924182	368.115	15.2393
										77.03	82.5254	1.65145	1.28686	332.747	16.2149
										79.6597	86.1631	0.534848	1.45567	300.991	10.559
										92.8426	69.5613	0	0	369.16	9.49514
										95.9353	70.1776	0	0	318.313	9.6752
										84.8282	65.2724	0	0	280.699	10.5721
										99.2975	66.2629	0	0	289.338	14.6048
									16	130.208	116.455	2.24217	2.97064	364.233	18.9166
										148.3	132.854	2.19738	2.35052	385.396	20.0844
										157.846	120.842	1.58804	1.71255	375.121	25.4498
										144.961	104.746	2.97326	1.63611	341.962	17.598
										120.43	105.701	0	0	326.395	16.194
										116.072	100.44	0	0	386.979	15.6781
										125.409	110.088	0	0	329.239	17.5028
										127.678	108.773	0	0	325.805	19.6007
									20	158.592	144.627	3.234	2.19845	380.106	19.2756
										140.492	138.366	2.88494	2.71418	402.368	22.0161
										133.08	141.069	2.57755	2.92844	412.742	28.0786
										160.285	130.863	3.45734	2.14927	378.53	25.3031
										148.711	159.389	0	0	340.398	27.5893
										158.851	158.388	0	0	357.625	29.9735
										177.835	135.617	0	0	362.19	20.5061
										155.648	133.072	0	0	369.857	21.4687
									24	201.809	187.591	3.12803	3.21652	576.366	33.8512
										197.895	179.777	2.04896	2.76675	538.755	28.798
										165.293	199.933	3.85449	2.52076	509.286	26.1573
										190.248	153.146	3.17884	3.16598	578.422	30.4821
										157.772	156.901	0	0	540.439	35.6511
										196.699	167.93	0	0	489.962	24.4796
										209.384	158.36	0	0	495.409	24.4097
										229.376	164.711	0	0	473.013	27.4776
									28	233.972	234.467	4.58878	3.56543	597.493	36.653
										264.918	217.323	3.90378	3.78733	606.907	29.5493
										239.439	199.463	4.03639	4.29627	567.408	40.931
										210.395	202.037	4.86951	3.89864	584.011	38.1332
										215.893	193.732	0	0	532.456	42.7433
										200.215	223.746	0	0	494.261	29.8154
										248.142	232.827	0	0	507.68	32.8299
										226.164	217.189	0	0	525.2	33.2933
									32	337.907	250.201	5.65048	4.9767	880.409	37.369
										330.184	262.957	5.34125	4.58341	869.417	41.6583
										318.949	275.563	4.40999	4.64478	846.684	57.8078
										287.544	279.757	5.27715	4.1501	768.842	42.4034
										286.812	235.034	0	0	739.091	39.4327
										259.37	251.794	0	0	792.348	46.3115
										248.631	233.788	0	0	711.764	39.4744
										275.355	277.053	0	0	698.794	40.4251

## Sheet: Fig.2
b										c(IP:HA)										f						g								j（left）										j（right）
anti-αX										anti-αX										anti-αX						Number of spheroids/well								anti-pAKT-S473										anti-pAKT-S473
																										parental	45	47	43
																										ctrli	43	45	41
																										αXi	0	0	0
																										β2i	0	0	0
																										αXi+β2i	0	0	0
																										h
																										Tumor size(mm3)
																										Days after injection	A8i-V	A8i-A	A8i-A-ctrli	A8i-A-αXi	A8i-A-β2i	A8i-A-αXi+β2i
																										0	0	0	0	0	0	0
																											0	0	0	0	0	0
																											0	0	0	0	0	0
																											0	0	0	0	0	0
																											0	0	0	0	0	0
anti-β2										anti-β2																	0	0	0	0	0	0
																											0	0	0	0	0	0		anti-pFAK-Y397
																											0	0	0	0	0	0
																											0	0	0	0	0	0												anti-pFAK-Y397
																				anti-β-actin							0	0	0	0	0	0
																										4	5.23581	125.386	138.724	3.07553	3.47701	0.868097
																											6.26378	130.798	133.941	4.28236	1.90137	1.70133
																											3.58914	126.862	90.081	3.29091	2.66838	1.36455
																											0	99.7024	127.652	0	0	0
																											0	129.577	103.452	0	0	0
																											0	117.685	123.144	0	0	0
																											0	143.668	119.772	0	0	0
																											0	108.414	114.418	0	0	0
anti-β-actin																											0	108.888	127.007	0	0	0
																											0	133	87.6789	0	0	0
										anti-αX(input)
																										8	9.07526	202.398	196.276	4.09641	6.03784	2.32259
																											7.77263	180.796	185.74	6.67402	3.10436	1.98158
																											6.15579	169.761	147.147	3.81342	3.3766	1.2538
																											0	164.699	221.076	0	0	0		anti-pPaxillin-Y118
																											0	174.729	187.894	0	0	0
																											0	196.655	153.871	0	0	0
																											0	190.933	155.978	0	0	0												anti-pPaxillin-Y118
																				anti-β2							0	220.838	148.197	0	0	0
																											0	198.943	183.846	0	0	0
																											0	171.682	202.63	0	0	0
																										12	13.9603	300.307	333.774	9.79779	5.42934	3.51115
																											9.44911	344.412	294.543	10.2733	6.56734	2.88265
																											15.3953	261.152	313.71	7.14093	11.0677	1.80644
																											4.56859	256.25	227.614	4.16315	3.19163	1.04848
										anti-β2(input)																	0	267.858	231.655	0	0	0
																											0	256.159	245.212	0	0	0
																											0	247.94	253.348	0	0	0
																											0	289.725	232.047	0	0	0
																											0	315.035	268.804	0	0	0
																											0	262.385	294.597	0	0	0		anti-pRac-S71
																										16	25.4518	793.534	764.811	8.96859	10.513	5.47595
																											28.7671	787.572	750.165	10.6418	8.96146	6.25966
																											17.1267	628.133	720.186	12.826	7.39436	6.90499
																											9.44938	662.992	578.933	12.4845	13.0231	4.92273
																											0	752.917	633.818	0	0	0												anti-pRac-S71
																											0	655.505	601.809	0	0	0
																				anti-β-actin							0	684.791	639.698	0	0	0
																											0	692.691	732.497	0	0	0
										c(IP:β2)																	0	764.678	507.141	0	0	0
																											0	678.347	693.441	0	0	0
										anti-αX
																										20	46.5805	1335.08	1012.67	12.0606	13.6643	9.42053
																											43.3545	1146.17	1039.86	14.5351	9.8346	7.52564
																											26.76	978.811	1006.09	19.231	13.5677	6.10991
																											18.0388	1042.75	876.854	15.7157	8.56326	7.15248
																											0	1237.04	1055.45	0	0	0
																											0	1225.5	1368.71	0	0	0
																											0	1005.79	1090.28	0	0	0		anti-β-actin
																											0	923.822	1066.53	0	0	0
																											0	961.612	802.451	0	0	0
																											0	977.159	839.659	0	0	0
																										24	67.4643	1545.81	1540.2	21.8371	15.9867	8.74701
																											31.2862	1372.15	1240.29	16.5269	17.6934	12.3192
																											40.035	1312.68	1331.93	20.3877	12.601	9.27774												anti-β-actin
																											55.4136	1166.22	1096.01	17.5642	11.5634	10.1579
																				anti-αX							0	1096.9	1099.92	0	0	0
																											0	1062.33	900.362	0	0	0
										anti-HA																	0	1002.76	996.749	0	0	0
																											0	1100.44	1345.52	0	0	0
																											0	1056.37	921.396	0	0	0
																											0	1298.87	909.07	0	0	0
																										28	88.771	1566.9	1562.54	24.0436	16.7419	14.0383
																											70.4127	1229.21	1478.22	28.2568	20.8069	12.2316
																											53.9309	1634.04	1573.72	33.4136	15.9358	10.9999
																											57.8416	1322.71	1866.75	20.949	17.3833	11.3864
																											0	1576.89	1871.05	0	0	0
																											0	1828.06	1533.24	0	0	0
																											0	1922.91	1688.63	0	0	0
																											0	1802.82	1385.17	0	0	0
																											0	1433.14	1066.6	0	0	0
																				anti-β2							0	1629.95	1291.55	0	0	0
																										32	92.0353	1573.78	1507.56	56.4645	22.1111	16.1155
																											116.641	1267.59	1355.56	28.9067	19.8512	14.2339
										anti-HA(input)																	72.9238	1642.05	1600.37	32.9186	18.7489	12.0388
																											78.7623	1338.62	1766.81	26.2463	18.2751	13.7946
																											0	1616.85	1839.22	0	0	0
																											0	1840.9	1601.91	0	0	0
																											0	1833.44	1482.58	0	0	0
																											0	1834.18	1303.18	0	0	0
																											0	1455.95	1214.11	0	0	0
																											0	1647.84	1434.74	0	0	0
																										36	166.324	2490.56	2267.83	52.0212	30.8871	19.8939
																				anti-β-actin							147.435	2562.01	2357.26	66.8931	27.9521	18.6403
																											120.54	2898.01	2788.57	59.3826	26.6771	18.5814
																											114.849	2812.62	1965.29	34.2829	20.2406	17.5299
																											0	2075.01	2602.05	0	0	0
																											0	1980.07	2264.17	0	0	0
																											0	1984.79	2155.63	0	0	0
																											0	2199.68	1900.78	0	0	0
																											0	2606.38	2550.72	0	0	0
																											0	2363.86	2133.14	0	0	0

## Sheet: Fig.3
a							f(left)					f(right)						g									j							k
							anti-pAKT-S473					anti-AKT						anti-αX									anti-αX							anti-αX
												anti-FAK
							anti-pFAK-Y397
																		anti-β2
																											anti-β2							anti-β2
anti-β-actin
												anti-Paxillin
							anti-pPaxillin-Y118											anti-αX
																											anti-ECM1
c
Number of spheroids/well
A8i-A-WT	67	62	70
A8i-A-MT	8	7	8
d
Tumor size(mm3)							anti-pRac-S71					anti-Rac
Days after injection	A8i-V	A8i-A-WT	A8i-A-MT
0	0	0	0
	0	0	0
	0	0	0																								anti-HA
	0	0	0
	0	0	0
	0	0	0
	0	0	0
	0	0	0
	0	0	0
	0	0	0															anti-β2
4	4.8887	67.9873	3.83345
	5.07914	55.6926	2.38265
	2.77686	57.9899	3.1956
	0	60.0072	2.16753
	0	48.5011	0
	0	78.284	0				anti-β-actin					anti-β-actin
	0	50.1227	0
	0	47.6317	0
	0	66.1723	0
	0	46.9444	0
8	6.34925	109.459	6.56613
	8.34409	113.04	7.57229
	5.9922	91.0827	3.21204
	4.57384	76.0974	4.17559															anti-β-actin
	0	82.7973	0
	0	88.3383	0
	0	91.0144	0
	0	73.4058	0
	0	70.6938	0
	0	82.6242	0
12	9.51776	155.52	9.22899
	12.5208	161.446	8.51672
	8.37959	121.043	5.64034
	11.3916	136.975	4.72463
	0	142.024	0
	0	116.214	0
	0	108.016	0
	0	111.641	0
	0	138.602	0
	0	130.056	0
16	17.0127	334.825	12.3767
	12.42	350.845	7.79753
	15.5874	315.473	8.7048
	10.8567	371.81	9.7611
	0	297.682	0
	0	303.722	0
	0	278.752	0
	0	352.871	0
	0	283.495	0
	0	356.022	0
20	23.4229	514.774	16.5678
	18.3378	480.999	13.29
	28.5761	513.69	12.9616
	14.7324	424.326	9.43651
	0	502.171	0
	0	526.516	0
	0	433.826	0
	0	431.224	0
	0	491.644	0
	0	536.827	0
24	42.8272	586.706	18.6939
	26.3409	575.605	12.0578
	31.5296	611.774	13.6547
	29.5747	635.839	16.3739
	0	714.457	0
	0	743.126	0
	0	609.703	0
	0	626.861	0
	0	700.536	0
	0	603.407	0
28	47.6264	667.483	46.5908
	64.0667	643.233	34.6894
	40.1053	749.934	48.7211
	38.9504	737.42	37.5553
	0	708.417	0
	0	792.13	0
	0	656.253	0
	0	711.657	0
	0	900.874	0
	0	734.992	0
32	83.5613	976.89	60.4998
	56.005	744.688	67.5792
	58.0653	856.952	60.5739
	49.7213	887.533	47.7386
	0	779.201	0
	0	738.324	0
	0	852.187	0
	0	855.449	0
	0	1005.99	0
	0	835.79	0
36	114.464	1344.82	99.5618
	100.493	996.925	97.6552
	83.7951	1112.27	85.3472
	77.0898	1299.7	73.2276
	0	1382.44	0
	0	1403.96	0
	0	1436.52	0
	0	1259.06	0
	0	1377.35	0
	0	1221.37	0

## Sheet: Fig.4
b								d										f								g						h						i
								anti-Myosin										anti-Myosin								anti-pMyosin						anti-Myosin						anti-ECM1
								anti-pMyosin
																										anti-β-actin						anti-pMyosin-S1943
																		anti-pMyosin-S1943
																																						anti-AKT
								anti-β-actin
																		anti-β-actin														anti-β-actin
																																						anti-pAKT-S473
																																						anti-FAK
																																						anti-pFAK-Y397
																																						anti-Paxilllin
																																						anti-pPaxillin-Y118
																																						anti-Myosin
																																						anti-pMyosin-S1943
																																						anti-β-actin

## Sheet: Fig.5
a					b				c							d							e				g						h				i					j					o
HA									hnRNPLL							FLAG							ECM1a				hnRNPLL						ECM1				Histogram					hnRNPLL					ECM1
																																					A8-ctrli
																																					GAPDH	203	217	195
																																					ECM1a	213	223	201
																																					ECM1b	70	77	68
																																					ECM1c	103	97	100
																																					A8-hnRNPPLLi
																																					GAPDH	210	220	200
																																					ECM1a	11	14	12
hnRNPLL																																					ECM1b	117	123	130
					β-actin				β-actin																												ECM1c	96	90	83
																											β-actin
																β-actin																										β-actin					pAKT-S473
																																	GAPDH
																							GAPDH
β-actin
																																									k						pFAK-Y397
																																									Number of spheroids/well
																																									A8i-V	3	3	3
																																									A8i-hnRNPLL	59	62	65
																							f																		A8i-A-ctrli	63	65	69
																							Histogram																		A8i-A-hnRNPLLi	1	2	3
																							A8i-V
																							GAPDH	203	216	226
																							ECM1a	0	0	0															m
																							A8i-hnRNPPLL																		Tumor size(mm3)						pPaxillin-Y118
																							GAPDH	200	213	226															Days after injection	A8i-V	A8i-hnRNPLL	A8i-A-ctrli	A8i-A-hnRNPLLi
																							ECM1a	253	240	226															0	0	0	0	0
																																										0	0	0	0
																																										0	0	0	0
																																										0	0	0	0
																																										0	0	0	0
																																										0	0	0	0
																																										0	0	0	0
																																										0	0	0	0
																																										0	0	0	0		pRac-S71
																																									4	0	19.8392	66.127	0
																																										0	26.1948	60.0933	0
																																										0	29.3163	72.05	0
																																										0	39.5381	46.4023	0
																																										0	48.5412	47.7678	0
																																										0	35.5217	49.5594	0
																																										0	46.1385	60.2083	0
																																										0	41.5785	67.4091	0
																																										0	36.7259	55.7242	0
																																									8	1.20636	41.1959	95.3513	0		β-actin
																																										1.49678	35.8269	81.2862	0
																																										2.19368	80.2338	65.3711	0
																																										0.886608	84.3432	70.5442	0
																																										0	50.2334	95.7357	0
																																										0	58.1832	91.0568	0
																																										0	52.2817	104.978	0
																																										0	44.0617	105.914	0
																																										0	36.0571	73.554	0
																																									12	2.92192	79.2394	156.568	0
																																										3.82695	92.2853	89.0502	0
																																										2.61676	83.0427	90.5493	0
																																										2.76232	53.4084	106.579	0
																																										0	92.6224	126.589	0
																																										0	49.8026	88.2978	0
																																										0	56.3742	136.046	0
																																										0	45.4031	128.778	0
																																										0	103.529	131.307	0
																																									16	6.36714	112.201	199.532	1.31221
																																										3.57037	80.2407	171.573	3.74605
																																										5.54041	85.1031	170.419	0.933907
																																										4.06258	71.7979	185.058	1.62678
																																										0	136.288	180.49	0
																																										0	127.11	133.159	0
																																										0	145.945	143.395	0
																																										0	132.783	194.44	0
																																										0	77.4684	202.268	0
																																									20	15.6008	133.552	231.937	1.60048
																																										9.10096	200.679	249.2	2.28972
																																										14.1517	205.64	284.955	2.68351
																																										8.3815	192.437	259.889	1.69421
																																										0	186.047	195.141	0
																																										0	223.402	185.61	0
																																										0	127.338	179.791	0
																																										0	133.333	261.752	0
																																										0	144.408	204.487	0
																																									24	23.0279	290.821	399.847	4.95248
																																										20.4795	233.806	357.851	3.647
																																										14.3094	226.363	301.509	2.08881
																																										12.7145	313.053	386.546	2.3612
																																										0	174.546	375.029	0
																																										0	320.585	352.544	0
																																										0	316.242	304.98	0
																																										0	278.547	297.747	0
																																										0	159.983	312.384	0
																																									28	38.0415	583.678	725.482	9.17888
																																										27.3254	532.183	762.666	8.83411
																																										26.7632	606.683	705.433	6.89677
																																										40.3154	510.26	619.322	5.40109
																																										0	424.795	692.56	0
																																										0	444.005	664.241	0
																																										0	527.335	644.072	0
																																										0	533.1	630.403	0
																																										0	472.98	735.674	0
																																									32	74.8486	1203.17	1377.38	20.565
																																										60.0133	1194.06	1406.22	16.3869
																																										54.1893	1064.52	1363.88	12.0182
																																										81.6448	1048.04	1505.41	12.7649
																																										0	1120.54	1331.69	0
																																										0	997.707	1698.3	0
																																										0	941.424	1047.21	0
																																										0	851.023	1206.06	0
																																										0	862.711	1423.87	0
																																									36	125.198	1548.18	2440.28	34.6497
																																										101.023	1779.33	2259.97	24.5368
																																										90.4639	1621.68	2057.01	20.5743
																																										87.5762	1438.64	2048.41	19.9882
																																										0	1611.69	1984.09	0
																																										0	1722.18	2366.39	0
																																										0	1495.88	1561.25	0
																																										0	1306.54	1892.78	0
																																										0	1397.21	1935.2	0

## Sheet: Fig.6 
a						b				c					d					e											g			j
ABCG1						ABCG1				ABCG1					ABCG1					AKT			Paxillin				Myosin				ABCG1									l
																																		Tumor size(mm3)						pAKT-S473
																																		Days after injection	A8i-V	A8i-ABCG1	A8i-A-ctrli	A8i-A-ABCG1
																																		0	0	0	0	0
																																			0	0	0	0
																																			0	0	0	0
																																			0	0	0	0
																																			0	0	0	0
																																			0	0	0	0
																																			0	0	0	0
						β-actin									β-actin																β-actin				0	0	0	0
β-actin																				pAKT-S473			pPaxillin-Y118												0	0	0	0		pFAK-Y397
										β-actin																	pMyosin-S1943
																																		4	2.13323	124.475	79.2323	0
																																			3.27631	132.89	82.9823	0.49
																																			1.02392	116.382	75.1299	0.28232
																																			2.03942	120.232	79.323	0.2318
																																			0	128.004	79.1234	0.10823
																																			0	126.388	78.2342	0
																																			0	122.399	80.2311	0
																															MYC				0	123.901	79.2221	0
																																			0	122.923	79.0182	0		pPaxillin-Y118
																				ABCG1			ABCG1				ABCG1							8	3.19985	186.712	118.234	1.2341
																																			4.76539	180.123	112.014	1.73
																																			1.53872	192.232	123.992	0.270232
																																			3.19732	198.123	114.847	0.90232
																																			0	174.232	121.009	1.12823
																																			0	183.992	118.033	0
																																			0	189.22	118.938	0
																																			0	185.283	120.833	0		pRac-S71
																																			0	187.2	116.232	0
																															β-actin			12	4.26647	248.949	158.378	1.1232
																																			6.43064	232.232	165.988	1.98
																																			2.09323	248.023	150.212	0.02324
																																			4.2654	248.129	158.923	1.5232
																																			0	264.323	158.273	0.52321
																																			0	258.232	156.023	0
																																			0	238.1	160.237	0		pMyosin-S1943
																																			0	243.232	161.232	0
																																			0	23.432	155.763	0
																																		16	6.3997	373.424	237.002	2.8232
																																			3.14283	349.002	225.189	0.53231
																																			9.64287	397.232	248.935	3.47342
																												h							6.39872	390.283	245.882	1.5232
																												Number of spheroids							0	356.232	228.234	2.59023
																												A8i-V	14	14	13				0	370.223	237.024	0
																												A8i-ABCG1	45	43	48				0	376.232	237.099	0		ECM1
																												A8i-A-ctrli	61	64	57				0	383.232	239.992	0
																												A8i-A-ABCG1i	6	7	6				0	363.001	235.902	0
																																		20	13.6004	462.891	309.005	9.6623
																																			18.1236	352.344	289.234	4.52321
																																			9.12385	572.349	329.002	13.5233
																																			13.6024	570.238	319.23	8.01211
																																			0	354.239	299.024	10.1242
																																			0	460.342	308	0
																																			0	464.392	310.024	0		β-actin
																																			0	472.234	309.023	0
																																			0	451.234	309.299	0
																																		24	20.4007	694.337	464.004	14.9233
																																			13.723	812.343	494.923	20.7123
																																			27.1284	576.232	434.013	7.32324
																																			20.4002	580.343	474.023	18.232
																																			0	808.233	454.091	9.2324
																																			0	794.344	470.932	0
																																			0	593.235	458.092	0
																																			0	690.233	465.002	0
																																			0	698.235	463.023	0
																																		28	40.8013	1388.67	929.667	29.1002
																																			27.3754	1257.24	989.202	15.5021
																																			54.3298	1519.23	869.023	42.5572
																																			40.8231	1258.24	919.023	30.9001
																																			0	1518.37	939.023	28.0023
																																			0	1387.24	900.232	0
																																			0	1389.44	958.232	0
																																			0	1488.23	930.023	0
																																			0	1288.23	928.024	0
																																		32	81.6027	2777.35	1859.68	58.0021
																																			54.6222	2514.32	1979.24	85.0232
																																			108.524	3040.32	1739.29	56.0023
																																			81.6218	3037.33	1978.12	60.0021
																																			0	2512.94	1740.23	30.0232
																																			0	2517.34	1980	0
																																			0	2774.34	1730	0
																																			0	2877.43	1839.02	0
																																			0	2677.24	1875.93	0
																																		36	122.404	4166.02	2788.77	87.0881
																																			122.419	4560.24	2968	127.002
																																			61.8224	3772.32	2608.82	47.0061
																																			183.003	4559.24	2609.02	89.0023
																																			0	4774.34	2967	85.0532
																																			0	4550.24	2960.23	0
																																			0	3782.72	2616	0
																																			0	4216.23	2748	0
																																			0	4116.34	2828.92	0

## Sheet: Fig.7 
	a
																												c									g
		OD Value																										c-myc									c-myc
	Cisplatin(μM)	A8			A8i			A8i-A			A8i-ABCG1			A8i-A-ABCG1i			A8i-hnRNPLL			A8i-A-hnRNPLLi
	0	2.306	2.5789	2.2809	2.6896	2.3845	2.4899	2.3021	2.3497	2.1348	2.6708	2.7771	2.4001	2.6932	2.4036	2.6635	2.5972	2.3376	2.3134	2.5915	2.4348	2.3251
	0.64	1.8389	2.1081	1.7733	2.1275	1.9815	1.8699	2.2226	2.2687	2.0611	2.6301	2.7377	2.3703	2.4099	2.3508	2.3834	2.3587	2.123	2.101	2.3553	2.213	2.1132
	3.2	0.9899	1.2875	0.8194	0.9381	0.9509	0.7439	1.9305	2.0175	1.7475	2.5509	2.62	2.2766	2.0111	1.6506	2.1487	1.8875	1.8391	1.5424	1.4737	1.3846	1.3026
	16	0.4804	0.6919	0.3383	0.5476	0.5332	0.4571	1.0962	1.0249	1.1019	2.5253	2.5251	1.8577	1.2639	1.2001	1.1701	1.2189	0.8633	1.3171	1.1582	0.8468	0.5647
	80	0.265	0.2964	0.2621	0.2712	0.3835	0.1017	0.3456	0.4467	0.2351	2.3683	2.3755	1.8773	0.6601	0.5411	0.7061	0.5327	0.6431	0.3126	0.4019	0.5252	0.4355
	400	0.1303	0.1973	0.0112	0.1385	0.2181	0.037	0.1421	0.2156	0.0678	2.03	2.0272	1.6461	0.3925	0.4565	0.3817	0.2746	0.3874	0.5228	0.385	0.3606	0.3449
	2000	0.1256	0.2436	0.0352	0.1512	0.1102	0.0902	0.1207	0.1702	0.0692	1.1397	1.128	0.9917	0.3643	0.3011	0.3869	0.4745	0.2003	0.3184	0.3505	0.3308	0.3043
	10000	0.0023	0.1234	0.2106	0.019	0.0335	0.0011	0.1066	0.0581	0.0365	0.123	0.1375	0.1643	0.1569	0.1318	0.1844	0.1103	0.119	0.2138	0.0068	0.0064	0.0231
	b
		A8	A8i	A8i-A	A8i-ABCG1	A8i-A-ABCG1i	A8i-hnPRNPLL	A8i-A-hnRNPLLi																				SOX2									SOX2
	IC50(μM)	1.939	1.478	13.36	1475	13.26	8.796	3.509
		1.963	1.463	13.02	1458	6.182	8.626	3.382
		1.957	1.478	13.28	1432	9.631	8.561	3.291
	d
	Positive cells(%)
		117+			326+			++
	0	1.3	1.5	1.4	4	3.8	3.6	0.1	0.2	0
	1	3.4	3.6	3.2	0	0	0	0	0	0
	2	4.8	4.6	5	2.6	2.4	2.8	0.4	0.3	0.5
	3	10.5	9.7	10.1	1.5	1.4	1.6	0.6	0.5	0.7
																												Oct4A									Oct4A
		OD Value
	Cisplatin(μM)	CD117+			CD326+			++			--
	0	2.4537	2.5373	2.4829	2.5345	2.4835	2.4865	2.4968	2.4839	2.5104	2.5185	2.5038	2.4724
	0.64	2.2728	2.3761	2.3662	2.4172	2.3849	2.4011	2.4059	2.4103	2.3816	2.3288	2.3228	2.2832
	3.2	2.2733	2.326	2.2407	2.2087	2.2235	2.1788	2.2663	2.2611	2.2805	2.0772	2.0734	2.0441
	16	1.5074	1.2797	1.6952	1.7022	1.6421	1.6654	1.8788	1.9022	1.9689	1.4595	1.4208	1.3852
	80	0.5927	0.4429	0.354	1.0047	0.8951	0.931	1.2272	1.212	1.2094	0.4091	0.4337	0.4987
	400	0.1294	0.2927	0.3186	0.364	0.3767	0.3884	0.5085	0.4535	0.4988	0.2081	0.1665	0.2224
	2000	0.1532	0.2673	0.0196	0.1812	0.2344	0.2513	0.1851	0.262	0.2192	0.1828	0.1344	0.1391
	e
																																					ABCG1
	Positive cells(%)
		117+			326+			++																				β-actin
	0	1.3	1.4	1.2	3.8	3.4	4.2	0.1	0.1	0.1
	1	1.9	1.7	2.1	13.4	14	14.6	0.7	0.6	0.8
	2	9	8	8.2	8.8	8.3	9.3	1.5	1.4	1.6
	3	5.4	4.4	4.3	21.1	24	23	1.5	1.4	0.6
	4	2.1	1.9	2.3	20.4	22	23	2.1	2.3	1.9
		OD Value
	Cisplatin(μM)	CD117+			CD326+			++			--
	0	2.5632	2.5274	2.5395	2.4566	2.5069	2.4958	2.4665	2.4354	2.4475	2.5075	2.4869	2.4459
	0.64	2.4276	2.3838	2.399	2.4463	2.4972	2.4855	2.4578	2.4272	2.4394	2.3727	2.3517	2.309																								β-actin
	3.2	2.1595	2.1772	2.2078	2.4208	2.4718	2.4609	2.4398	2.4068	2.4109	2.1197	2.1106	2.0788
	16	1.6772	1.6204	1.6622	2.4176	2.4655	2.456	2.4269	2.3933	2.4056	1.5081	1.4515	1.4967
	80	0.7291	0.795	0.7258	2.3464	2.3771	2.3994	2.3519	2.3288	2.3309	0.5147	0.5383	0.578
	400	0.2675	0.289	0.2772	2.0995	2.1397	2.1385	2.1395	2.1148	2.1209	0.2865	0.2617	0.265
	2000	0.1885	0.2688	0.2791	1.5512	1.5547	1.7128	1.6421	1.6009	1.6042	0.217	0.2823	0.2272
	f
	Positive cells(%)
		117+			326+			++
	0	8.6	8.8	7.8	9.3	9	10.2	1	1.3	1.3
	0.64	0.1	0.1	0.1	20.8	18.6	21.8	0	0	0
	3.2	0.1	0.1	0.1	25	24.2	26.4	0.1	0.1	0.1
	16	0.2	0.2	0.2	23.9	22.3	24.9	0.1	0.1	0.1

## Sheet: Fig.8
b
anti-ECM1-01
anti-ECM1-02
anti-ECM1-03
β-actin

## Sheet: Sfig 1
a						c							g					i							k
ECM1						anti-ECM1-03(CL)							ECM1					anti-ECM1-03							Tumor weight(g)
																									A8	0.19	0.18	0.175	0.1
																									A8-ctrli	0.25	0.18	0.08	0.09
																									A8i	0.097	0.05
																									A8i-V	0.075	0.076
																									A8i-A	0.95	0.81	0.9	0.86	0.55	0.37
																									A8i-B	0.06	0.043	0.017
																									l
																									Mice weight(g)
																									Weeks	10	13
																									A8	16.1	16.2
						anti-ECM1-01(CL)												anti-ECM1-01								16.3	15.3
																										16.5	13.4
																										16.3	13.2
																										16.4	11.7
																										16.6	10.4
GAPDH																									A8-ctrli	16.1	16.1
																										16.3	14.9
													GAPDH													16.5	13.2
																										16.3	12.9
																										16.4	11
																										16.6	10.9
																									A8i	16.1	20.3
																										16.3	17.7
						anti-ECM-02(CL)																				16.5	16.7
																										16.3	16.6
																										16.4	15.9
																										16.6	14.5
																									A8i-V	16.1	19
																										16.3	17.1
																										16.5	16.3
																		anti-ECM1-02								16.3	17.5
																										16.4	15.9
																										16.6	14.4
																									A8i-A	16.1	13.2
																										16.3	12.3
b																										16.5	11.4
Gene/GAPDH						anti-β-actin																				16.3	11.2
	ECM1a	ECM1b	ECM1c																							16.4	10.7
FTE	0.097949	0.00185	0.005076																							16.6	9.3
	0.070872	0.001843	0.005082										h
	0.112364	0.001862	0.005023																						A8i-B	16.1	20.7
													Gene/GAPDH													16.3	18.3
	ECM1a	ECM1b	ECM1c											ECM1a	ECM1b	ECM1c										16.5	18.4
Hey	1.19949	0.168105	0.548781										parental	1.49804	0.252568	0.985278										16.3	17.9
	1.35753	0.142763	0.467642											1.71874	0.223265	1.12765										16.4	17
	1.05363	0.182766	0.623258											1.32872	0.287801	0.852132										16.6	16.5
	ECM1a	ECM1b	ECM1c											ECM1a	ECM1b	ECM1c
HeyA8	1.1681	0.155804	0.485399										ctrli	1.35618	0.231456	0.640251
	1.03233	0.176528	0.563274											1.55329	0.263652	0.756283
	1.30873	0.132653	0.404271			anti-ECM1-03(CM)								1.20362	0.200032	0.552639
	ECM1a	ECM1b	ECM1c											ECM1a	ECM1b	ECM1c		anti-β-actin
SKOV3	0.824197	0.001774	0.007676										ECM1-shRNA1	0.170991	0.155933	0.281989
	0.728325	0.001762	0.007623											0.213746	0.183287	0.243297
	0.902126	0.001634	0.007326											0.158723	0.132325	0.327651
	ECM1a	ECM1b	ECM1c											ECM1a	ECM1b	ECM1c
SKOV3ip1	0.63222	0.001742	0.005715										ECM1-shRNA2	0.149004	0.125716	0.224026
	0.702376	0.001654	0.005437											0.172735	0.143276	0.25732
	0.528361	0.001863	0.005932											0.120364	0.102383	0.192387
	ECM1a	ECM1b	ECM1c											ECM1a	ECM1b	ECM1c
OVCA429	0.204024	0.001745	0.003273										ECM1-shRNA3	0.370923	0.13968	0.279196
	0.182365	0.001328	0.003176											0.328902	0.153764	0.328432
	0.163247	0.001923	0.003427			anti-ECM1-01(CM)								0.428346	0.110328	0.247693
	ECM1a	ECM1b	ECM1c											ECM1a	ECM1b	ECM1c
OVCA433	0.22492	0.001678	0.002646										ECM1-shRNA1+2	0.014869	0.028718	0.030683
	0.253278	0.001821	0.002784											0.013981	0.026671	0.032763
	0.197653	0.001479	0.002891											0.015328	0.030342	0.028264
	ECM1a	ECM1b	ECM1c
A2780	0.159321	0.001698	0.002729
	0.133756	0.001582	0.002967
	0.172387	0.001623	0.002387
	ECM1a	ECM1b	ECM1c
HOSE	0.001389	0.001632	0.002609
	0.001298	0.002038	0.002817
	0.001402	0.001237	0.002402
						anti-ECM1-02(CM)

## Sheet: Sfig 2
a								d					i							j				k				l
anti-HA								anti-HA					anti-pAKT-S473															Tumor size(mm3)
																				anti-HA				anti-pAKT-S473					T29-V	T29-ECM1a	T29-ECM1b
																												0	0	0	0
																													0	0	0
																													0	0	0
																													0	0	0
																													0	0	0
																													0	0	0
																													0	0	0
																													0	0	0
anti-β-actin
																												4	0	0	0
													anti-pFAK-Y397							anti-β-actin									0	0	0
								anti-β-actin																anti-pFAK-Y397					0	0	0
																													0	0	0
																													0	0	0
																													0	0	0
																													0	0	0
																													0	0	0
																												8	0	0	0
c																													0	0	0
																													0	0	0
Number of spheroids/well													anti-pPaxillin-Y118																0	0	0
429-V	0	0	0	0	0																								0	0	0
429-A	7	5	6	6	5																								0	0	0
433-V	0	0	0	0	0																								0	0	0
433-A	5	6	4	6	5																			anti-pPaxillin-Y118					0	0	0
																												12	0	0	0
						f																							0	0	0
																													0	0	0
						Number of spheroids/well																							0	0	0
						SKOV3-V	0	0	0	0	0																		0	0	0
						SKOV3-A	8	9	7	7	9																		0	0	0
						SKOV3-B	0	0	0	0	0																		0	0	0
													anti-pRAC-S71																0	0	0
						g																		anti-pRAC-S71				16	0	0	0
																													0	0	0
																													0	0	0
						Tumor size(mm3)																							0	0	0
						Days after injection	429-V	429-A	433-V	433-A																			0	0	0
						0	0	0	0	0																			0	0	0
							0	0	0	0																			0	0	0
							0	0	0	0																			0	0	0
							0	0	0	0
							0	0	0	0																		20	0	0	0
							0	0	0	0														anti-β-actin					0	0	0
							0	0	0	0																			0	0	0
							0	0	0	0			anti-β-actin																0	0	0
							0	0	0	0																			0	0	0
							0	0	0	0																			0	0	0
																													0	0	0
						4	0	20.6315	0	30.2941																			0	0	0
							0	19.7334	0	30.2013
							0	19.4536	0	30.5023																		24	0	0	0
							0	19.0036	0	28.4478																			0	0	0
							0	19.3586	0	28.8478																			0	0	0
							0	19.2396	0	27.7485																			0	0	0
							0	18.9234	0	26.8446																			0	0	0
							0	18.3459	0	26.7465																			0	0	0
							0	18.2932	0	26.9586																			0	0	0
							0	17.1538	0	27.1505																			0	0	0
						8	0	30.0021	0	45.217																		28	0	0	0
							0	30.3208	0	45.2287																			0	0	0
							0	29.7656	0	44.0633																			0	0	0
							0	29.4174	0	44.0368																			0	0	0
							0	28.6455	0	43.528																			0	0	0
							0	26.7891	0	42.9395																			0	0	0
							0	27.7306	0	40.8132																			0	0	0
							0	26.6988	0	39.3671																			0	0	0
							0	26.8439	0	39.0377
							0	28.9916	0	41.3816																		32	0	26.7073	0
																													0	25.6882	0
						12	0	45.7934	0	68.0684																			0	24.4039	0
							0	45.7385	0	65.8339																			0	23.8721	0
							0	43.7474	0	65.9585																			0	22.9173	0
							0	42.8448	0	65.2948																			0	21.8081	0
							0	42.5437	0	62.7484																			0	19.8162	0
							0	41.8374	0	60.6374																			0	17.9174	0
							0	40.7363	0	60.1136
							0	40.4274	0	60.4842																		36	0	40.5639	0
							0	39.8686	0	60.2536																			0	37.6675	0
							0	44.2702	0	69.0265																			0	36.6893	0
																													0	35.4517	0
						16	0	71.8848	0	108.895																			0	34.4414	0
							0	71.0348	0	104.849																			0	32.5578	0
							0	70.3375	0	100.748																			0	29.3403	0
							0	69.8382	0	99.4748																			0	28.0813	0
							0	68.3662	0	99.1233
							0	67.7373	0	98.7384																		40	0	54.9684	0
							0	67.8383	0	97.3403																			0	52.9663	0
							0	66.1326	0	96.2436																			0	46.3083	0
							0	65.9383	0	93.9203																			0	44.8973	0
							0	66.7631	0	93.4034																			0	44.6784	0
																													0	43.1049	0
						20	0	106.978	0	156.806																			0	41.2747	0
							0	105.901	0	155.33																			0	38.1764	0
							0	104.745	0	154.91
							0	103.826	0	153.676																		44	0	79.1829	0
							0	102.758	0	152.677																			0	76.8014	0
							0	106.287	0	150.379																			0	74.2875	0
							0	100.411	0	146.467																			0	70.1667	0
							0	99.0471	0	140.072																			0	68.88	0
							0	98.4846	0	136.987																			0	65.0233	0
							0	100.368	0	141.8																			0	61.8758	0
																													0	53.3745	0
						24	0	162.864	0	242.305
							0	158.353	0	230.185																		48	0	162.038	0
							0	156.536	0	226.839																			0	133.249	0
							0	155.535	0	224.647																			0	130.559	0
							0	154.252	0	223.848																			0	125.445	0
							0	153.834	0	222.894																			0	123.647	0
							0	153.435	0	221.986																			0	121.937	0
							0	152.944	0	221.536																			0	120.378	0
							0	150.236	0	220.425																			0	87.0338	0
							0	145.22	0	198.991
																												52	0	225.968	0
						28	0	290.786	0	445.322																			0	215.736	0
							0	282.848	0	438.134																			0	200.784	0
							0	280.954	0	445.49																			0	195.637	0
							0	275.894	0	435.845																			0	186.637	0
							0	271.245	0	426.748																			0	185.424	0
							0	269.435	0	423.859																			0	170.373	0
							0	267.535	0	421.234																			0	125.872	0
							0	266.637	0	416.747
							0	263.648	0	410.536																		56	0	460.536	0
							0	246.178	0	389.541																			0	445.412	0
																													0	400.694	0
						32	0	443.889	0	684.791																			0	387.256	0
							0	420.843	0	669.427																			0	370.745	0
							0	411.634	0	654.511																			0	335.948	0
							0	417.49	0	646.375																			0	340.585	0
							0	412.798	0	631.642																			0	271.687	0
							0	389.454	0	627.681
							0	383.349	0	625.974																		60	0	911.948	0
							0	397.685	0	613.617																			0	835.794	0
							0	381.25	0	599.467																			0	809.536	0
							0	414.352	0	626.699																			0	765.488	0
																													0	754.985	0
						36	0	660.91	0	1001.98																			0	730.948	0
							0	636.221	0	996.985																			0	726.974	0
							0	620.674	0	985.86																			0	490.054	0
							0	615.848	0	997.774
							0	609.773	0	963.956																		64	0	1325.66	0
							0	608.323	0	945.475																			0	1298.19	0
							0	606.636	0	942.928																			0	1250.5	0
							0	605.263	0	933.758																			0	1209.95	0
							0	590.473	0	910.283																			0	1193.84	0
							0	554.992	0	891.281																			0	994.923	0
																													0	937.384	0
																													0	828.148	0
						Tumor size(mm3)
						Days after injection	SKOV3-V	SKOV3-A	SKOV3-B
						0	0	0	0
							0	0	0
							0	0	0
							0	0	0
							0	0	0
							0	0	0
							0	0	0
							0	0	0
							0	0	0
							0	0	0
						4	2.91733	42.6463	0
							2.74143	41.0443	0
							0	40.2634	0
							0	39.5632	0
							0	38.2334	0
							0	37.2433	0
							0	37.0364	0
							0	35.0834	0
							0	33.2464	0
							0	48.0958	0
						8	3.79797	69.2096	0
							3.53481	68.1628	0
							0	67.0531	0
							0	60.6761	0
							0	54.6834	0
							0	54.6755	0
							0	53.6487	0
							0	53.8663	0
							0	52.6845	0
							0	54.0241	0
						12	4.44159	107.322	0
							4.04655	99.0936	0
							0	93.6463	0
							0	88.6332	0
							0	85.5353	0
							0	83.5393	0
							0	81.8943	0
							0	80.5353	0
							0	78.1585	0
							0	84.668	0
						16	5.62104	158.436	0
							5.37813	149.075	0
							0	145.535	0
							0	140.647	0
							0	136.425	0
							0	134.535	0
							0	132.646	0
							0	129.545	0
							0	125.647	0
							0	124.918	0
						20	6.54674	225.063	0
							6.18547	223.17	0
							0	210.038	0
							0	200.492	0
							0	199.533	0
							0	197.538	0
							0	193.442	0
							0	187.249	0
							0	197.728	0
							0	231.866	0
						24	8.51978	345.284	0
							7.97898	332.645	0
							0	321.746	0
							0	310.535	0
							0	301.962	0
							0	295.646	0
							0	290.435	0
							0	283.946	0
							0	276.536	0
							0	340.438	0
						28	27.9843	691.15	0
							26.3528	660.245	0
							0	621.135	0
							0	601.535	0
							0	595.636	0
							0	585.646	0
							0	570.435	0
							0	563.646	0
							0	542.556	0
							0	536.84	0
						32	41.9748	994.847	0
							39.5309	976.362	0
							0	952.845	0
							0	943.938	0
							0	915.331	0
							0	852.668	0
							0	846.495	0
							0	835.04	0
							0	823.111	0
							0	812.604	0
						36	62.9584	1520.88	0
							59.3	1444.84	0
							0	1362.79	0
							0	1352.46	0
							0	1339.75	0
							0	1331.94	0
							0	1317.37	0
							0	1308.55	0
							0	1296.54	0
							0	1154.73	0

[truncated: 11 more sheets: Sfig 3, Sfig 5, Sfig 6, Sfig 7, Sfig 8 , Sfig 9, Sfig10, Sfig 11, Sfig12 , Sfig 13, Sfig 14]
